# Supplementary material for: Gene regulatory networks in neural cell fate acquisition from genome-wide chromatin association of Geminin and Zic1
Source: Sci Rep. 2016 Nov 24;6:37412. doi: 10.1038/srep37412 (PMC5121602; doi:10.1038/srep37412)
Supplement: Supplementary Tables S1–S5 [file srep37412-s2.xls]

## Sheet: Table S1_Gmnn NE peak and gene
chr	start	end	location	dist to TSS	Gene symbol	Ref seq gene
chr11	105313096	105313221	downstream	6703	2015-03-10	NM_172568
chr5	93540417	93540574	downstream	20226	2015-09-11	NM_001310669
chr18	38396064	38396261	upstream	11588	0610009O20Rik	NM_024179
chr2	32241777	32241825	upstream	2592	1110008P14Rik	NM_198001
chr4	11386183	11386308	upstream	24671	1110037F02Rik	NM_001081183
chr2	91275656	91275789	downstream	10893	1110051M20Rik	NM_175123
chr1	43786320	43786670	in	874	1500015O10Rik	NM_024283
chr1	43787435	43787583	in	1989	1500015O10Rik	NM_024283
chr16	96124364	96124490	upstream	2294	1600002D24Rik	NR_040485
chr16	96024749	96024878	downstream	97321	1600002D24Rik	NR_040485
chr16	35504362	35504495	downstream	6893	1600019K03Rik	NR_040481
chr9	58047291	58047844	upstream	1162	1600029O15Rik	NR_033522
chr1	33254481	33254650	upstream	469937	1700001G17Rik	NR_033199
chr16	12486950	12487134	upstream	322282	1700003L19Rik	NR_040507
chr14	119858598	119858758	upstream	287600	1700006F04Rik	NR_045621
chr14	120113685	120113817	upstream	32513	1700006F04Rik	NR_045621
chr14	120193920	120194105	downstream	47722	1700006F04Rik	NR_045621
chr14	120027050	120027188	upstream	119148	1700006F04Rik	NR_045621
chr14	120202779	120202913	downstream	56581	1700006F04Rik	NR_045621
chr14	119858920	119859054	upstream	287278	1700006F04Rik	NR_045621
chr14	119858903	119859036	upstream	287295	1700006F04Rik	NR_045621
chr14	119892887	119893021	upstream	253311	1700006F04Rik	NR_045621
chr3	57835526	57835781	downstream	133953	1700007F19Rik	NR_040538
chr11	59541173	59541603	downstream	14233	1700007J10Rik	NR_045476
chr16	66575502	66575693	upstream	79610	1700010K23Rik	NR_040512
chr14	49987841	49987971	upstream	120988	1700011H14Rik	NM_025956
chr10	127102147	127102195	in	-31	1700012D01Rik	NR_045171
chr3	153045584	153045723	upstream	82221	1700012D16Rik	NR_126464
chr1	80454538	80454677	downstream	14282	1700016L21Rik	NR_040460
chr19	11207886	11208021	upstream	768	1700017D01Rik	NM_027058
chr3	40253437	40253563	downstream	170147	1700017G19Rik	NR_040445
chr2	168865874	168866022	downstream	64356	1700017J07Rik	NR_040326
chr5	77976354	77976486	downstream	84092	1700017L05Rik	NR_131050
chr8	124074354	124074888	upstream	6750	1700018B08Rik	NM_029597
chr2	46004934	46005069	downstream	455060	1700019E08Rik	NR_040497
chr15	45833982	45834107	upstream	319898	1700022A22Rik	NR_045509
chr12	9583644	9584097	upstream	4503	1700022H16Rik	NR_045488
chr10	118824994	118825132	upstream	23255	1700025F24Rik	NR_040578
chr17	54955238	54955379	upstream	444089	1700025K24Rik	NR_045825
chr6	38983480	38983616	downstream	35855	1700025N23Rik	NR_040523
chr7	90917009	90917162	downstream	28090	1700026D08Rik	NM_029335
chr1	73238404	73238533	downstream	169495	1700027A15Rik	NR_038002
chr2	171621658	171621786	downstream	168391	1700028P15Rik	NR_040509
chr2	171184358	171184494	downstream	605691	1700028P15Rik	NR_040509
chr13	44508392	44508589	upstream	24453	1700029N11Rik	NR_045489
chr5	113097291	113097424	upstream	76525	1700034G24Rik	NR_045396
chr6	41613844	41613969	upstream	18335	1700034O15Rik	NM_029671
chr1	9737467	9737825	in	1739	1700034P13Rik	NR_040462
chr7	52537671	52537919	in	1429	1700039E15Rik	NM_001033176
chr14	118733400	118733534	upstream	29449	1700044C05Rik	NR_045624
chr14	118716670	118716805	upstream	46179	1700044C05Rik	NR_045624
chr14	118771100	118771225	downstream	8251	1700044C05Rik	NR_045624
chr14	118865009	118865186	downstream	102160	1700044C05Rik	NR_045624
chr6	100420203	100420347	upstream	54940	1700049E22Rik	NR_040525
chr6	100387047	100387195	upstream	88096	1700049E22Rik	NR_040525
chr11	105045764	105045910	upstream	1267	1700052K11Rik	NR_027956
chr1	186107647	186107779	upstream	248020	1700056E22Rik	NM_028516
chr6	143656528	143656670	upstream	54970	1700060C16Rik	NR_045732
chr2	9383378	9383503	downstream	274487	1700061F12Rik	NR_038180
chr6	73663229	73663354	upstream	240464	1700065L07Rik	NR_108032
chr6	73823444	73823576	upstream	400679	1700065L07Rik	NR_108032
chr6	73855716	73855841	upstream	432951	1700065L07Rik	NR_108032
chr9	58197711	58197912	upstream	18349	1700072B07Rik	NR_040727
chr9	58197797	58197931	upstream	18263	1700072B07Rik	NR_040727
chr2	4013212	4013353	downstream	50725	1700080N15Rik	NR_040500
chrX	49337177	49337302	upstream	9478	1700080O16Rik	NM_028851
chr5	119549573	119549795	upstream	6421	1700081H04Rik	NR_040693
chr12	83923610	83923744	downstream	118282	1700085C21Rik	NR_046045
chr12	83905933	83906076	downstream	135959	1700085C21Rik	NR_046045
chr11	114050678	114050803	upstream	6643	1700092K14Rik	NR_045930
chr11	114109656	114109704	downstream	52335	1700092K14Rik	NR_045930
chr4	145551161	145551288	upstream	97754	1700095A21Rik	NR_045468
chr17	30881961	30882110	upstream	116361	1700097N02Rik	NR_045287
chr14	115315235	115315370	downstream	31685	1700100I10Rik	NR_126550
chr11	84557159	84557404	upstream	21475	1700109G15Rik	NR_046197
chr14	40731797	40731927	downstream	265097	1700109I08Rik	NR_045936
chr14	40759838	40759971	downstream	293138	1700109I08Rik	NR_045936
chr14	22933644	22933788	downstream	96961	1700112E06Rik	NM_028275
chr1	186219993	186220152	downstream	163327	1700112H15Rik	NR_040472
chr7	134747484	134747632	in	-2475	1700120K04Rik	NR_027915
chr12	107748854	107749035	upstream	61228	1700121N20Rik	NR_036593
chr4	10597125	10597250	downstream	129574	1700123O12Rik	NR_045185
chr16	5991266	5991393	downstream	17837	1700123O21Rik	NR_045799
chr16	5963670	5963948	upstream	9759	1700123O21Rik	NR_045799
chr3	26810495	26810656	upstream	240202	1700125G22Rik	NR_040548
chr8	71040074	71040350	downstream	149967	1700125H03Rik	NR_038189
chr14	106741106	106741285	downstream	146381	1700128A07Rik	NR_045938
chr14	107862395	107862527	upstream	974908	1700128A07Rik	NR_045938
chr8	25359677	25359817	downstream	191491	1810011O10Rik	NM_026931
chr16	8986059	8986193	downstream	158117	1810013L24Rik	NM_001081400
chr9	21394886	21395419	in	-279	1810026J23Rik	NM_178619
chr16	93199376	93199528	downstream	155808	1810053B23Rik	NR_040486
chr16	93353925	93354268	in	-2391	1810053B23Rik	NR_040488
chr3	36270665	36270883	upstream	101943	1810062G17Rik	NM_028183
chr9	22023101	22023352	upstream	3047	1810064F22Rik	NR_027981
chr17	86882761	86882904	upstream	194493	2010106C02Rik	NR_045435
chr10	61578583	61578916	upstream	3072	2010107G23Rik	NM_027251
chr13	63198682	63198808	downstream	134680	2010111I01Rik	NM_001289926
chr1	37712978	37713103	downstream	65428	2010300C02Rik	NM_028096
chr12	74649315	74649574	in	1846	2210039B01Rik	NR_044985
chr12	74649230	74649278	in	1761	2210039B01Rik	NR_044985
chr5	149515407	149515541	upstream	35758	2210417A02Rik	NR_028285
chr8	27815903	27816031	downstream	120742	2310008N11Rik	NR_045904
chr16	13523226	13523565	upstream	964	2310015D24Rik	NR_037997
chr8	127187614	127187952	in	-1655	2310022B05Rik	NM_175149
chr19	46425213	46425261	in	-265	2310034G01Rik	NR_040418
chr5	100675642	100676007	downstream	38182	2310034O05Rik	NR_040679
chr17	36037878	36038511	upstream	1805	2310061I04Rik	NM_001033630
chr7	51501212	51501577	in	1121	2410002F23Rik	NM_025880
chr12	23656434	23656559	downstream	667988	2410018L13Rik	NR_015504
chr11	85650326	85650658	upstream	2686	2610027K06Rik	NR_077059
chr4	125465054	125465179	downstream	136250	2610028E06Rik	NR_015560
chr11	112927138	112927457	downstream	137764	2610035D17Rik	NR_015556
chr3	17685459	17685704	upstream	2211	2610100L16Rik	NR_033490
chr3	17687588	17687940	in	-332	2610100L16Rik	NR_033490
chr19	59695186	59695320	downstream	129811	2700089I24Rik	NR_045308
chr5	124747010	124747199	upstream	28837	2810006K23Rik	NM_001134717
chr11	58672548	58673006	upstream	5943	2810021J22Rik	NM_172403
chr8	73029649	73029992	downstream	2739	2810428I15Rik	NM_025577
chr9	46548303	46548429	upstream	171132	2900052N01Rik	NR_015605
chr9	46625015	46625189	upstream	94420	2900052N01Rik	NR_015605
chr7	131925131	131925256	upstream	70932	3100003L05Rik	NR_045907
chr12	111302371	111302496	downstream	95662	3110009F21Rik	NR_045466
chr1	171899148	171899586	in	1609	3110045C21Rik	NR_040438
chr14	50355055	50355193	downstream	49737	3632451O06Rik	NM_026142
chr3	89586138	89586292	upstream	7066	4632404H12Rik	NR_130957
chr15	101395359	101395812	in	-22	4732456N10Rik	NM_177717
chr7	26177643	26178839	in	-88	4732471J01Rik	NR_015569
chr11	113127958	113128099	upstream	55225	4732490B19Rik	NR_040276
chr11	113127974	113128099	upstream	55241	4732490B19Rik	NR_040276
chr16	11717890	11718028	upstream	59654	4833415N18Rik	NR_126430
chr15	17633972	17634114	downstream	667160	4921515E04Rik	NR_045711
chr13	59797238	59797364	in	-224	4921517D22Rik	NM_183290
chr13	52108558	52108683	upstream	81301	4921525O09Rik	NR_045061
chr2	179540544	179540700	upstream	168763	4921531C22Rik	NR_033782
chr9	97905409	97905574	downstream	3821	4921534H16Rik	NR_110443
chr13	102139395	102139520	downstream	29890	4922502H24Rik	NR_046187
chr10	25617729	25617897	upstream	58736	4930401C15Rik	NR_045349
chr13	31423429	31423695	upstream	88724	4930401O12Rik	NR_045957
chr12	72764545	72764673	downstream	125202	4930404H11Rik	NR_045941
chr14	23282594	23282721	downstream	81176	4930405A10Rik	NR_046307
chr2	9722204	9722559	upstream	78418	4930412O13Rik	NR_024257
chr2	9796616	9796977	upstream	4006	4930412O13Rik	NR_024257
chr5	119447310	119447467	downstream	47213	4930413E15Rik	NR_040694
chr5	119399455	119399580	upstream	642	4930413E15Rik	NR_040694
chr11	101793949	101794077	upstream	17535	4930417O22Rik	NR_045806
chr2	18918376	18918829	in	431	4930426L09Rik	NR_024323
chr3	32078461	32078694	upstream	183699	4930429B21Rik	NR_027966
chr3	32235909	32236072	upstream	26251	4930429B21Rik	NR_027966
chr15	30923583	30923714	upstream	43047	4930430F21Rik	NR_045186
chr14	72351005	72351152	downstream	96740	4930434J06Rik	NR_046274
chr2	73953144	73953278	downstream	194380	4930441J16Rik	NR_040501
chr15	37327630	37327763	upstream	25428	4930447A16Rik	NM_029113
chr1	41471641	41471767	upstream	231794	4930448I06Rik	NR_040475
chr1	41470184	41470372	upstream	230337	4930448I06Rik	NR_040475
chr17	10194901	10195094	upstream	224420	4930452A19Rik	NR_045433
chr12	108721294	108722052	downstream	254154	4930465M20Rik	NR_045973
chr8	61902130	61902313	upstream	400065	4930470O06Rik	NR_126087
chr14	90858837	90858991	downstream	334390	4930474H20Rik	NR_045712
chr17	14559054	14559180	upstream	21355	4930474M22Rik	NR_027986
chr17	14536724	14537205	in	-1225	4930474M22Rik	NR_027986
chr17	91208210	91208338	upstream	50048	4930480K15Rik	NR_045463
chr3	152834196	152834328	upstream	17374	4930482G09Rik	NR_108044
chr1	62971202	62971348	upstream	128146	4930487H11Rik	NR_040601
chr11	58268174	58268517	in	-294	4930504O13Rik	NM_207527
chr14	116506263	116506471	upstream	695739	4930505G20Rik	NR_045761
chr14	116506266	116506413	upstream	695742	4930505G20Rik	NR_045761
chr14	115764878	115765053	downstream	45646	4930505G20Rik	NR_045761
chr14	116001341	116001469	upstream	190817	4930505G20Rik	NR_045761
chr14	116101187	116101334	upstream	290663	4930505G20Rik	NR_045761
chr14	116531289	116531448	upstream	720765	4930505G20Rik	NR_045761
chr14	116085378	116085513	upstream	274854	4930505G20Rik	NR_045761
chr14	116400072	116400207	upstream	589548	4930505G20Rik	NR_045761
chr14	116532002	116532276	upstream	721478	4930505G20Rik	NR_045761
chr14	115872215	115872341	upstream	61691	4930505G20Rik	NR_045761
chr14	116085366	116085507	upstream	274842	4930505G20Rik	NR_045761
chr11	80784646	80784814	upstream	111094	4930507D10Rik	NR_110449
chr6	89218282	89218416	downstream	19187	4930512J16Rik	NR_131021
chr13	50930133	50930286	upstream	67766	4930518P08Rik	NR_045364
chr1	161753388	161753523	upstream	218872	4930523C07Rik	NR_028111
chr14	113726662	113726806	upstream	1502274	4930524C18Rik	NR_045661
chr14	113726673	113726813	upstream	1502263	4930524C18Rik	NR_045661
chr14	115267989	115268129	downstream	39053	4930524C18Rik	NR_045661
chr14	115194056	115194195	upstream	34880	4930524C18Rik	NR_045661
chr14	115177596	115177721	upstream	51340	4930524C18Rik	NR_045661
chr14	114816897	114817052	upstream	412039	4930524C18Rik	NR_045661
chr14	114311120	114311261	upstream	917816	4930524C18Rik	NR_045661
chr14	115214044	115214176	upstream	14892	4930524C18Rik	NR_045661
chr14	114773151	114773303	upstream	455785	4930524C18Rik	NR_045661
chr14	114097223	114097361	upstream	1131713	4930524C18Rik	NR_045661
chr14	114961176	114961327	upstream	267760	4930524C18Rik	NR_045661
chr14	114995485	114995806	upstream	233451	4930524C18Rik	NR_045661
chr14	115240555	115240688	downstream	11619	4930524C18Rik	NR_045661
chr14	113889838	113889977	upstream	1339098	4930524C18Rik	NR_045661
chr14	114208816	114208951	upstream	1020120	4930524C18Rik	NR_045661
chr14	113960819	113961030	upstream	1268117	4930524C18Rik	NR_045661
chr14	114995489	114995767	upstream	233447	4930524C18Rik	NR_045661
chr14	115270381	115270590	downstream	41445	4930524C18Rik	NR_045661
chr14	115012632	115012779	upstream	216304	4930524C18Rik	NR_045661
chr14	114663173	114663307	upstream	565763	4930524C18Rik	NR_045661
chr14	114178800	114178937	upstream	1050136	4930524C18Rik	NR_045661
chr14	114646371	114646496	upstream	582565	4930524C18Rik	NR_045661
chr14	115192077	115192212	upstream	36859	4930524C18Rik	NR_045661
chr14	114772894	114773304	upstream	456042	4930524C18Rik	NR_045661
chr14	115059302	115059517	upstream	169634	4930524C18Rik	NR_045661
chr18	29302467	29302616	upstream	297136	4930527G23Rik	NR_045395
chr2	115254408	115254533	upstream	82642	4930528P14Rik	NR_040516
chr14	86758966	86759106	downstream	115440	4930529K09Rik	NR_040457
chr14	86657486	86657659	downstream	13960	4930529K09Rik	NR_040457
chr16	50590738	50591166	in	2123	4930542D17Rik	NR_040566
chr7	145874648	145874784	downstream	130974	4930543N07Rik	NR_131022
chr19	55730089	55730333	downstream	48355	4930552P12Rik	NR_045318
chr11	39319217	39319383	upstream	113740	4930553C11Rik	NR_126439
chr16	84325856	84326002	upstream	43281	4930553E22Rik	NR_040567
chr16	83731455	83731698	upstream	637682	4930553E22Rik	NR_040567
chr16	84350536	84350661	upstream	18601	4930553E22Rik	NR_040567
chr7	70800916	70801069	upstream	209751	4930554H23Rik	NR_131089
chr13	53762407	53762532	downstream	20704	4930555G21Rik	NR_131010
chr4	31007926	31008076	downstream	418431	4930556G01Rik	NR_040655
chr10	96318109	96318270	upstream	178042	4930556N09Rik	NR_045358
chr11	72028144	72028582	in	1505	4930563E22Rik	NM_001163728
chr8	128098938	128099091	upstream	7349	4930567H12Rik	NR_015535
chr3	156225755	156225983	in	-955	4930570G19Rik	NR_040400
chr14	25728115	25728655	downstream	236362	4930572O13Rik	NR_045718
chr10	27198393	27198648	downstream	90972	4930579H20Rik	NR_131034
chr10	116139416	116139650	upstream	24642	4930579P08Rik	NR_131036
chr7	125387862	125388215	in	2442	4930583K01Rik	NR_027879
chr2	179127191	179127320	upstream	20199	4930591A17Rik	NM_026596
chr2	178979248	178979540	upstream	168142	4930591A17Rik	NM_026596
chr2	178832284	178832434	upstream	315106	4930591A17Rik	NM_026596
chr9	46153961	46154107	upstream	24142	4931429L15Rik	NM_183104
chr9	46200434	46200562	upstream	70615	4931429L15Rik	NM_183104
chr13	48171222	48171356	upstream	55495	4931429P17Rik	NR_038004
chr5	35938985	35939308	upstream	5823	4931431C16Rik	NR_045807
chr11	29769617	29769747	upstream	42199	4931440F15Rik	NM_176829
chr11	114311502	114311865	in	-672	4932435O22Rik	NR_027643
chr16	91067454	91067579	downstream	3686	4932438H23Rik	NM_028905
chr3	135511886	135512022	upstream	6903	4933401H06Rik	NR_040540
chr5	59712517	59712651	downstream	666474	4933402J10Rik	NR_040683
chr5	137403735	137403908	downstream	10970	4933404O12Rik	NR_015555
chr11	19120476	19120642	downstream	157449	4933406G16Rik	NR_046037
chr2	122011940	122012283	in	1933	4933406J08Rik	NM_028914
chr12	107845339	107845521	downstream	110945	4933406K04Rik	NR_015512
chr4	124238955	124239388	upstream	5216	4933407E24Rik	NR_045819
chr4	124244982	124246281	in	561	4933407E24Rik	NR_045819
chr1	87835929	87836114	downstream	13122	4933407L21Rik	NR_037692
chr10	117326835	117326969	upstream	33429	4933411E08Rik	NR_045342
chr7	150529482	150530030	upstream	11177	4933417O13Rik	NR_045842
chr6	88972406	88972542	upstream	71452	4933427D06Rik	NM_175017
chr6	89045633	89046158	in	1525	4933427D06Rik	NM_175017
chr11	97362647	97362987	in	-1007	4933428G20Rik	NM_001289118
chr14	49424360	49424492	upstream	71937	4933429O19Rik	NR_033783
chr7	90166224	90166354	upstream	44573	4933430H16Rik	NR_045855
chr7	90105642	90105769	downstream	16009	4933430H16Rik	NR_045855
chr11	24403597	24403810	downstream	23939	4933430M04Rik	NR_045857
chr5	126842608	126842745	upstream	666300	4933438B17Rik	NR_040685
chr6	131427613	131427801	upstream	63916	5430401F13Rik	NM_001244628
chr4	43743872	43744220	downstream	3217	5430416O09Rik	NR_033355
chr3	37975960	37976139	downstream	132831	5430434I15Rik	NR_040541
chr15	5592613	5592747	downstream	148546	5430437J10Rik	NR_045274
chr14	105745426	105745555	upstream	79099	5430440P10Rik	NR_045859
chr12	70526491	70526617	downstream	51796	5830428M24Rik	NR_038061
chr13	101831891	101832025	upstream	167940	5930438M14Rik	NR_046158
chr4	63223104	63223657	downstream	3961	6330416G13Rik	NM_144905
chr8	122663487	122663633	upstream	3091	6430548M08Rik	NM_001163760
chr2	155840313	155840438	upstream	4850	6430550D23Rik	NM_001145352
chr3	120710806	120710940	upstream	119406	6530403H02Rik	NR_130170
chr17	9425314	9425442	upstream	62677	6530411M01Rik	NR_027881
chr12	10968472	10968622	upstream	83896	7420701I03Rik	NR_045860
chr9	34015091	34015236	downstream	167386	7630403G23Rik	NR_040744
chr2	11340205	11340331	upstream	18328	8030442B05Rik	NR_040615
chr16	71870590	71870753	downstream	365732	8030451O07Rik	NR_131115
chr19	31421159	31421297	upstream	128523	8430431K14Rik	NR_002849
chr4	7784063	7784259	downstream	298479	8430436N08Rik	NR_040645
chr2	35702292	35702640	downstream	29833	9030204H09Rik	NR_040618
chr10	42742433	42742586	upstream	149821	9030612E09Rik	NR_102361
chr7	125929218	125929352	downstream	47684	9030624J02Rik	NM_027815
chr10	119838358	119838494	downstream	14030	9230105E05Rik	NR_040626
chr13	81203180	81203317	downstream	102096	9330111N05Rik	NR_015587
chr18	54736074	54736249	upstream	33073	9330117O12Rik	NR_045400
chr18	54702138	54702264	upstream	67009	9330117O12Rik	NR_045400
chr8	124966621	124966889	in	1066	9330133O14Rik	NR_045696
chr12	70297563	70298011	in	1366	9330151L19Rik	NR_033222
chr10	28916833	28917281	upstream	12365	9330159F19Rik	NM_001162537
chr9	88753512	88753995	in	-2127	9330159M07Rik	NR_037982
chr2	75271269	75271440	downstream	12717	9430019J16Rik	NR_040635
chr2	162393729	162393858	upstream	90919	9430021M05Rik	NR_033569
chr9	88494394	88494762	in	-1687	9430037G07Rik	NR_040766
chr11	63824756	63824917	downstream	49279	9630013K17Rik	NR_131111
chr17	27377163	27377399	downstream	9598	9630028I04Rik	NR_131118
chr19	8740988	8741336	upstream	1413	9830166K06Rik	NR_045314
chr10	121995584	121995710	downstream	13113	A130077B15Rik	NR_040616
chr15	60771913	60772047	upstream	17338	A1bg	NM_001081067
chr6	121583296	121583732	upstream	644	A2m	NM_175628
chr3	65063965	65064106	downstream	44392	A330015K06Rik	NR_126080
chr10	72497251	72497391	downstream	53952	A330049N07Rik	NR_040646
chr17	70140971	70141106	downstream	354556	A330050F15Rik	NM_001145192
chr5	130860280	130860638	in	-2221	A330070K13Rik	NM_198665
chr13	44344922	44345047	upstream	31316	A330076C08Rik	NR_045088
chr4	128435951	128436119	in	1450	A3galt2	NM_001009819
chr4	153331908	153332249	downstream	2813	A430005L14Rik	NM_001163019
chr8	3348228	3348584	upstream	2936	A430078G23Rik	NM_001033378
chr4	78678458	78678583	downstream	440758	A430085M09Rik	NR_131142
chr4	78458491	78458641	downstream	220791	A430085M09Rik	NR_131142
chr13	114873886	114874015	downstream	69664	A430090L17Rik	NR_045836
chr13	114905528	114905655	downstream	38022	A430090L17Rik	NR_045836
chr18	61661728	61661853	upstream	15717	A530050N04Rik	NR_045419
chr7	122440558	122440685	downstream	348021	A730082K24Rik	NR_040319
chr4	130869618	130869780	upstream	301479	A930031H19Rik	NR_130167
chr2	122462556	122462604	in	934	AA467197	NM_001004174
chr2	25191478	25191604	upstream	1637	AA543186	NR_027448
chr11	116459013	116459182	downstream	6263	Aanat	NM_009591
chr15	51872577	51873000	downstream	3175	Aard	NM_175503
chr6	23127337	23127495	upstream	42601	Aass	NM_013930
chr11	119904504	119904630	in	-591	Aatk	NM_001198787
chr4	53143267	53143517	downstream	31250	Abca1	NM_013454
chr7	127507434	127507571	downstream	37487	Abca15	NM_177213
chr7	127471884	127472032	in	1687	Abca15	NM_177213
chr3	121749262	121749700	downstream	4135	Abca4	NM_007378
chr5	8660606	8660848	downstream	2765	Abcb1a	NM_011076
chr14	119074829	119075054	downstream	3074	Abcc4	NM_001163675
chr14	119134963	119135096	upstream	27772	Abcc4	NM_001033336
chr14	119059126	119059300	downstream	18777	Abcc4	NM_001163675
chr14	119074853	119074991	downstream	3050	Abcc4	NM_001163675
chr7	53305250	53305588	upstream	17844	Abcc6	NM_018795
chr7	53406876	53407138	downstream	30277	Abcc8	NM_011510
chr17	85081204	85081452	in	744	Abcg8	NR_104382
chr14	54777022	54777149	upstream	94531	Abhd4	NM_001205181
chr14	8835004	8835053	in	1589	Abhd6	NM_025341
chr2	31622797	31622922	downstream	9355	Abl1	NM_001283045
chr19	57220391	57220557	upstream	25127	Ablim1	NM_001103178
chr19	57254579	57254710	downstream	19292	Ablim1	NM_001290815
chr15	41782489	41782656	upstream	79473	Abra	NM_175456
chr11	69704490	69704728	downstream	6301	Acap1	NM_153788
chr11	102941383	102941649	upstream	19368	Acbd4	NM_025988
chr8	108228206	108228469	upstream	1461	Acd	NM_001012638
chr11	105835015	105835648	in	494	Ace	NM_009598
chrX	160572168	160572495	upstream	2855	Ace2	NM_001130513
chr1	175279009	175279134	upstream	13625	Ackr1	NM_010045
chr9	121811107	121811555	downstream	5885	Ackr2	NM_021609
chr1	92148628	92148756	downstream	50324	Ackr3	NM_001271607
chr11	100386289	100386552	downstream	4775	Acly	NM_134037
chr4	49256741	49256869	downstream	166032	Acnat2	NM_145368
chr13	91840224	91840349	upstream	38651	Acot12	NM_028790
chr12	85398532	85399387	downstream	7682	Acot3	NM_134246
chr1	127059412	127059569	downstream	274642	Actr3	NM_023735
chr1	127028420	127028580	downstream	305634	Actr3	NM_023735
chr5	25387218	25387401	downstream	123678	Actr3b	NM_001310504
chr4	154107796	154107931	upstream	64070	Actrt2	NM_028513
chr2	58192101	58192255	upstream	13133	Acvr1c	NM_001033369
chr2	48670244	48670587	downstream	2866	Acvr2a	NM_007396
chr3	36896437	36896619	upstream	63890	Adad1	NM_009350
chr11	102625134	102625367	downstream	4632	Adam11	NM_001110778
chr3	89160407	89160455	upstream	4725	Adam15	NM_009614
chr1	63602499	63602649	downstream	112272	Adam23	NM_001177600
chr14	69278010	69278148	upstream	2361	Adam28	NM_183366
chr3	97894093	97894218	upstream	68391	Adam30	NM_027665
chr12	114601059	114601414	upstream	124466	Adam6b	NM_001009545
chr9	30728915	30729277	downstream	2872	Adamts15	NM_001024139
chr11	50407734	50408182	upstream	5602	Adamts2	NM_175643
chr16	86457384	86457519	upstream	554264	Adamts5	NM_011782
chr3	95484324	95485272	downstream	9266	Adamtsl4	NM_001301705
chr13	69256902	69257049	upstream	116733	Adcy2	NM_153534
chr12	4133968	4134195	in	1816	Adcy3	NM_138305
chr15	98436541	98436806	downstream	3273	Adcy6	NM_007405
chr15	64751848	64752216	downstream	3760	Adcy8	NM_001291903
chr17	92710427	92710561	upstream	886084	Adcyap1	NM_009625
chr6	86073898	86074032	downstream	48107	Add2	NM_001271861
chr5	50254307	50254449	downstream	197678	Adgra2	NM_133911
chr4	129658410	129659473	upstream	1453	Adgrb2	NM_001290714
chr8	86425764	86426022	downstream	4018	Adgrl1	NM_181039
chr3	148094549	148094677	downstream	524800	Adgrl2	NM_001081298
chr5	81984279	81984421	downstream	535912	Adgrl3	NM_198702
chr13	81709615	81709740	downstream	64278	Adgrv1	NM_054053
chr2	158325338	158325871	upstream	759	Adig	NM_145635
chr14	21844734	21844871	upstream	24811	Adk	NM_134079
chr7	117784417	117784542	downstream	15485	Adm	NM_009627
chr10	74789644	74790082	downstream	12273	Adora2a	NM_009630
chr11	43837613	43837780	upstream	121124	Adra1b	NM_001284381
chr19	54299505	54299644	downstream	182084	Adra2a	NM_007417
chr5	113430024	113430166	downstream	16284	Adrbk2	NM_001285806
chr18	61950644	61951041	upstream	2578	Afap1l1	NM_178928
chr1	38438100	38438232	downstream	247739	Aff3	NM_001290814
chr7	83484805	83484930	downstream	112283	Agbl1	NM_001199224
chr17	34735206	34735254	in	2412	Ager	NM_001271422
chr17	34745269	34745539	in	1311	Agpat1	NM_018862
chr4	155544091	155544239	downstream	29256	Agrn	NM_021604
chr13	59515705	59515864	downstream	131857	Agtpbp1	NM_001284221
chr13	30388251	30388394	upstream	37723	Agtr1a	NM_177322
chr10	20756162	20756313	upstream	2213	Ahi1	NM_001177776
chr9	55264216	55264350	downstream	91711	AI118078	NM_172923
chr4	141171029	141171562	downstream	2995	AI507597	NR_033566
chr2	31808208	31808446	downstream	4636	Aif1l	NM_145144
chr10	13501445	13501580	downstream	88941	Aig1	NM_025446
chr1	175366566	175366692	downstream	18082	Aim2	NM_001013779
chr10	77508096	77508779	in	-259	Aire	NM_001271553
chrX	34716107	34716445	upstream	5520	Akap14	NM_001033785
chr12	54023826	54023986	downstream	225707	Akap6	NM_198111
chr4	63056398	63056946	downstream	4626	Akna	NM_001305432
chr13	4055179	4055316	upstream	1407	Akr1c14	NM_134072
chr1	65068145	65068270	downstream	12938	Akr1cl	NM_027582
chr4	138861506	138862054	upstream	2902	Akr7a5	NM_025337
chr7	52097180	52097228	upstream	5163	Akt1s1	NM_026270
chr9	106142178	106142306	downstream	9633	Alas1	NM_001291835
chr16	52450774	52451117	downstream	4086	Alcam	NM_009655
chr10	21105731	21105865	downstream	10876	Aldh8a1	NM_178713
chr15	89865570	89865706	upstream	186921	Alg10b	NM_001033441
chrX	140789747	140789872	downstream	39489	Alg13	NM_026247
chrX	140747012	140747067	upstream	3246	Alg13	NM_026247
chr4	99379054	99379197	upstream	1016	Alg6	NM_001081264
chr17	72660137	72660289	downstream	295260	Alk	NM_007439
chr17	72629134	72629316	downstream	326263	Alk	NM_007439
chr17	72814315	72814440	downstream	141082	Alk	NM_007439
chr17	57137060	57137498	in	2299	Alkbh7	NM_027372
chr11	69013756	69014098	upstream	661	Alox8	NM_009661
chr9	110774979	110775933	upstream	5448	Als2cl	NM_146228
chr3	107399220	107399658	downstream	3522	Alx3	NM_007441
chr17	24299983	24300336	in	-2717	Amdhd2	NM_172935
chr9	107953342	107953706	in	-147	Amigo3	NM_177275
chr12	112508425	112508474	in	1104	Amn	NM_033603
chr10	69312702	69312831	upstream	73327	Ank3	NM_009670
chr9	49222445	49222570	downstream	14431	Ankk1	NM_172922
chr8	73926407	73926837	upstream	1253	Ankle1	NM_172756
chr19	36282042	36282185	upstream	85958	Ankrd1	NM_013468
chr19	36280056	36280181	upstream	83972	Ankrd1	NM_013468
chr19	42111486	42111629	downstream	3209	Ankrd2	NM_020033
chr19	42111771	42112129	downstream	3494	Ankrd2	NM_020033
chr3	96400709	96401277	in	2151	Ankrd34a	NM_001024851
chr3	38507315	38507440	upstream	121827	Ankrd50	NM_001167883
chr2	173411682	173411948	upstream	6090	Ankrd60	NM_001199955
chr10	89407129	89407268	downstream	73126	Anks1b	NM_001128086
chr1	75182932	75183180	upstream	3551	Ankzf1	NR_051998
chr10	88558609	88558752	downstream	163676	Ano4	NM_001277188
chr7	58446659	58446784	upstream	317489	Ano5	NM_177694
chr11	54822459	54822587	downstream	26264	Anxa6	NM_013472
chr1	58206493	58206627	downstream	38764	Aox3	NM_023617
chr14	55730150	55730688	upstream	2970	Ap1g2	NM_001303502
chr14	55724009	55724057	downstream	3171	Ap1g2	NM_001303502
chrX	160347821	160348267	downstream	3123	Ap1s2	NM_026887
chr2	131031859	131031907	upstream	1986	Ap5s1	NR_110992
chr5	66926336	66926481	downstream	85470	Apbb2	NM_009686
chr18	34324344	34324550	upstream	54043	Apc	NM_007462
chr2	84976427	84976475	in	1911	Aplnr	NM_011784
chr9	31025098	31025246	upstream	3948	Aplp2	NM_009691
chr9	46051016	46051787	downstream	4340	Apoa4	NM_007468
chr9	46056231	46056794	downstream	9555	Apoa4	NM_007468
chr12	8019357	8019781	downstream	37125	Apob	NM_009693
chr15	77206261	77206420	downstream	25029	Apol7a	NM_001164640
chr7	104886029	104886462	in	-2728	Aqp11	NM_175105
chr7	104889573	104889921	upstream	1066	Aqp11	NM_175105
chr7	104890763	104890818	upstream	2256	Aqp11	NM_175105
chr15	99420211	99420582	in	753	Aqp5	NM_009701
chr15	99424156	99424994	downstream	4948	Aqp5	NM_009701
chr15	99431239	99431902	in	1409	Aqp6	NM_175087
chr4	40991250	40991498	downstream	5669	Aqp7	NM_007473
chr7	130607457	130607600	downstream	3900	Aqp8	NM_001109045
chr7	130605727	130605775	in	1920	Aqp8	NM_001109045
chr7	108552273	108552594	downstream	11622	Arap1	NM_198096
chr7	108521556	108521884	upstream	2829	Arap1	NM_001040112
chr7	108498184	108498847	downstream	3852	Arap1	NM_001040111
chr7	108532956	108533484	in	917	Arap1	NM_027180
chr15	74504132	74504385	in	-868	Arc	NM_001276684
chr7	112832111	112832245	upstream	41431	Arfip2	NM_029802
chr6	87484261	87484449	in	-992	Arhgap25	NM_001037727
chr9	31830086	31830220	upstream	91384	Arhgap32	NM_001195632
chr7	31313763	31314116	downstream	8066	Arhgap33	NM_178252
chr15	84549786	84550149	in	1305	Arhgap8	NM_028455
chr8	14921745	14922774	downstream	12333	Arhgef10	NM_172751
chr4	140221457	140221582	in	-2363	Arhgef10l	NM_001112722
chr4	140206992	140207393	upstream	571	Arhgef10l	NM_172415
chr11	68770465	68770603	in	-1895	Arhgef15	NM_177566
chr4	153711555	153711603	upstream	35801	Arhgef16	NM_001112744
chr4	153709335	153709708	upstream	33581	Arhgef16	NM_001112744
chr3	61739537	61739694	upstream	400911	Arhgef26	NM_001081295
chr8	11754340	11754673	upstream	1739	Arhgef7	NM_017402
chr9	57683913	57684262	in	-128	Arid3b	NM_019689
chr1	36357302	36357560	upstream	5025	Arid5a	NM_145996
chr1	36358117	36358451	upstream	4210	Arid5a	NM_145996
chr10	67739818	67740152	downstream	3406	Arid5b	NM_023598
chr12	40674709	40674850	downstream	91004	Arl4a	NM_007487
chr1	90603373	90603526	upstream	2857	Arl4c	NM_177305
chr10	41777084	41777427	upstream	37146	Armc2	NM_001034858
chr18	7399644	7399769	upstream	99995	Armc4	NM_001081393
chr7	106658472	106658599	upstream	23273	Arrb1	NM_177231
chr13	81002554	81002706	upstream	17878	Arrdc3	NM_001042591
chr13	80155606	80155777	upstream	864826	Arrdc3	NM_001042591
chr13	80393258	80393383	upstream	627174	Arrdc3	NM_001042591
chr11	109396168	109396293	upstream	6606	Arsg	NM_001166177
chr3	125887023	125887432	upstream	177496	Arsj	NM_173451
chr6	136799945	136800107	downstream	7926	Art4	NM_026639
chr1	93552640	93552780	downstream	117234	Asb1	NM_023046
chrX	92678866	92679409	upstream	3648	Asb12	NM_080858
chr14	27713512	27714545	downstream	7973	Asb14	NM_001170748
chr10	86837019	86837192	downstream	121136	Ascl1	NM_008553
chr5	23922068	23922336	downstream	5050	Asic3	NM_183000
chr1	75449791	75450227	downstream	4957	Asic4	NM_183022
chr18	22594245	22594370	downstream	92906	Asxl3	NM_001167777
chr1	193008279	193009047	in	-933	Atf3	NM_007498
chr17	34785192	34785425	downstream	3352	Atf6b	NM_017406
chr15	101113856	101114304	in	1125	Atg101	NM_026566
chr10	62561931	62562289	in	1028	Atoh7	NM_016864
chr4	140542321	140542369	in	1534	Atp13a2	NM_029097
chr1	166476570	166476695	upstream	86334	Atp1b1	NM_009721
chr1	166474097	166474370	upstream	83861	Atp1b1	NM_009721
chr7	133612991	133613359	upstream	4654	Atp2a1	NM_007504
chr10	98140457	98140624	upstream	235078	Atp2b1	NM_026482
chr1	135653757	135653805	upstream	1683	Atp2b4	NM_001167949
chr7	31498215	31498750	downstream	3238	Atp4a	NM_001290627
chr5	125096206	125096472	downstream	18824	Atp6v0a2	NM_011596
chr6	29412816	29413159	upstream	2716	Atp6v1f	NM_025381
chr3	89756639	89756778	downstream	12365	Atp8b2	NM_001081182
chr10	80010288	80011256	upstream	6669	Atp8b3	NM_026094
chr2	168580296	168580654	upstream	10910	Atp9a	NM_001289446
chr4	115449606	115449744	upstream	5562	Atpaf1	NM_181040
chr12	34014757	34014891	downstream	29628	Atxn7l1	NM_001033436
chr10	113270257	113270392	upstream	902425	Atxn7l3b	NM_001033474
chr9	113127580	113127716	downstream	370440	AU023762	NR_040760
chr9	113472676	113472817	downstream	25344	AU023762	NR_040760
chr9	112986715	112986955	downstream	511305	AU023762	NR_040760
chr9	113019447	113019613	downstream	478573	AU023762	NR_040760
chr4	134063071	134063531	upstream	1592	Aunip	NM_001081099
chr5	133124880	133125006	upstream	104917	Auts2	NM_177047
chr2	112363797	112364088	downstream	32927	Aven	NM_028844
chr19	42208346	42208690	upstream	3113	Avpi1	NM_027106
chr10	121862878	121863027	upstream	20426	Avpr1a	NM_016847
chr1	133495965	133496739	in	2275	Avpr1b	NM_011924
chr5	119906620	119906763	downstream	125497	AW549542	NR_045702
chr5	119854809	119855016	downstream	177308	AW549542	NR_045702
chr18	25270714	25270845	upstream	54556	AW554918	NM_001033532
chr17	26269853	26270197	upstream	3527	Axin1	NM_001159598
chr11	108809892	108810017	downstream	30480	Axin2	NM_015732
chr2	169642918	169643074	downstream	147519	AY702102	NR_131974
chr5	113838338	113838504	downstream	54275	Aym1	NM_001012726
chr3	69393545	69393687	downstream	11087	B3galnt1	NM_020026
chr2	68115316	68115443	downstream	174838	B3galt1	NM_020283
chr5	150476925	150477080	upstream	1656	B3glct	NM_001081204
chr11	22684062	22684335	downstream	77423	B3gnt2	NM_016888
chr11	22729362	22729502	downstream	32123	B3gnt2	NM_016888
chr5	123958861	123959406	in	393	B3gnt4	NM_198611
chr11	95778346	95778471	upstream	411	B4galnt2	NM_008081
chr6	120189962	120190089	downstream	56365	B4galnt3	NM_198884
chr6	120164499	120164625	downstream	81828	B4galnt3	NM_198884
chr7	148247678	148247803	downstream	2756	B4galnt4	NM_177897
chr4	40808606	40808744	upstream	5286	B4galt1	NM_022305
chr13	55707153	55707287	downstream	8147	B4galt7	NM_001311137
chr16	87649314	87649508	upstream	47634	Bach1	NM_007520
chr16	87770266	87770391	downstream	73318	Bach1	NM_007520
chr4	32446793	32446918	upstream	55366	Bach2	NM_001109661
chr5	145188234	145188382	upstream	67503	Baiap2l1	NM_025833
chr5	145202480	145202649	upstream	81749	Baiap2l1	NM_025833
chr15	79118355	79118487	upstream	666	Baiap2l2	NM_177580
chr5	106722820	106723086	downstream	166115	Barhl2	NM_001005477
chr5	106843243	106843381	downstream	45692	Barhl2	NM_001005477
chr5	106886522	106886855	in	-2663	Barhl2	NM_001005477
chr13	48760876	48761114	downstream	4722	Barx1	NM_007526
chr9	31722987	31723548	upstream	367	Barx2	NM_013800
chr13	52919870	52920055	upstream	65546	BB123696	NR_027893
chr13	52919823	52920014	upstream	65499	BB123696	NR_027893
chr9	22600676	22600802	downstream	322768	Bbs9	NM_181316
chr11	116607722	116607893	upstream	3508	BC018473	NR_003364
chr15	75956868	75957722	in	-2118	BC024139	NM_001142968
chr16	44664058	44664196	upstream	58105	BC027231	NM_145972
chr15	4105437	4105562	upstream	126281	BC037032	NR_028266
chr19	43748122	43748672	in	455	BC037704	NR_045645
chr10	121289080	121289240	downstream	114338	BC048403	NM_173022
chr10	121226954	121227090	downstream	52212	BC048403	NM_173022
chr13	67998353	67998492	downstream	36341	BC048507	NM_001001185
chr13	68086277	68086413	downstream	124265	BC048507	NM_001001185
chr13	68127653	68127832	downstream	165641	BC048507	NM_001001185
chr19	6080515	6080883	in	2478	BC048609	NM_001111317
chr6	90236331	90236465	upstream	12682	BC048671	NM_177738
chr2	180965209	180965257	downstream	12739	BC051628	NM_199312
chr7	29075976	29076630	in	-2177	BC089491	NM_175033
chr7	29081443	29081776	upstream	3540	BC089491	NM_175033
chr11	85327017	85327147	downstream	162602	Bcas3	NM_001166643
chr11	85461581	85461706	downstream	73415	Bcas3os1	NR_045875
chr6	144829690	144829868	downstream	169392	Bcat1	NM_001024468
chr11	23978002	23978858	in	-692	Bcl11a	NM_001159290
chr12	109180438	109180563	downstream	62936	Bcl11b	NM_001286343
chr12	109215633	109215681	downstream	27741	Bcl11b	NM_001286343
chr9	75192240	75192720	upstream	1074	Bcl2l10	NM_013479
chr16	24119587	24119716	upstream	129139	Bcl6	NM_009744
chr5	135637483	135637833	upstream	4508	Bcl7b	NM_009745
chr9	44292348	44292821	upstream	12620	Bcl9l	NM_030256
chrX	11654189	11654857	downstream	5240	Bcor	NM_029510
chrX	45717375	45717424	downstream	25091	Bcorl1	NM_178782
chr12	106801429	106802055	in	2048	Bdkrb2	NM_009747
chr12	110303189	110303323	downstream	4988	Begain	NM_001163175
chr1	33965688	33966031	in	-778	Bend6	NM_177235
chr3	88185530	88185963	upstream	1159	Bglap2	NM_001032298
chr11	76481092	76481640	upstream	2629	Bhlha9	NM_177182
chr2	180533532	180533696	upstream	20177	Bhlhe23	NM_080641
chr13	38731931	38732371	upstream	3203	Bloc1s5	NM_139063
chr5	99176803	99176942	upstream	104380	Bmp3	NM_173404
chr14	99365170	99365304	upstream	78175	Bora	NM_175265
chr14	99363059	99363199	upstream	80286	Bora	NM_175265
chr14	99212673	99212866	upstream	230672	Bora	NM_175265
chr14	99012051	99012324	upstream	431294	Bora	NM_175265
chr14	99443011	99443356	upstream	334	Bora	NM_175265
chr2	154024378	154024833	in	263	Bpifb1	NM_153418
chr2	153746395	153746657	downstream	4680	Bpifb3	NM_194357
chr2	153762682	153763025	upstream	1665	Bpifb4	NM_001034875
chr2	153726706	153726854	downstream	2833	Bpifb6	NM_199303
chr5	141177435	141177483	upstream	1279	Brat1	NM_181066
chr1	150031730	150031884	downstream	1689164	Brinp3	NM_001145807
chr17	28951906	28952539	downstream	16086	Brpf3	NM_001081315
chr7	4641638	4642066	in	1109	Brsk1	NM_001168572
chr7	14156259	14156394	in	-2157	Bsph2	NM_001080942
chr9	40684665	40685018	downstream	4706	Bsx	NM_178245
chr10	84852898	84853236	downstream	5590	Btbd11	NM_028709
chr11	114656509	114656751	in	-2697	Btbd17	NM_028055
chr12	114204725	114204864	upstream	7717	Btbd6	NM_001145900
chr12	114215757	114216205	downstream	3234	Btbd6	NM_201646
chr12	104081089	104081244	downstream	37277	Btbd7	NM_172806
chr17	30656027	30656158	downstream	58955	Btbd9	NM_027060
chr10	96074519	96075470	upstream	2865	Btg1	NM_007569
chrX	35318295	35318513	downstream	55447	Btg1-ps1	NM_001243943
chrX	35317453	35317922	downstream	56289	Btg1-ps1	NM_001243943
chr19	45395959	45396235	upstream	40014	Btrc	NM_001286465
chr2	118422714	118422896	in	768	Bub1b	NM_009773
chr7	138699805	138699950	upstream	1849	Bub3	NM_009774
chr15	76566085	76566210	upstream	10060	C030006K11Rik	NM_145472
chr2	33493709	33494172	upstream	753	C130021I20Rik	NR_046275
chr5	112074538	112074674	downstream	66208	C130026L21Rik	NR_015546
chr10	47876839	47876973	downstream	940560	C130030K03Rik	NR_046212
chr6	65331128	65331496	in	1841	C130060K24Rik	NM_175524
chr6	7830639	7830808	downstream	37666	C1galt1	NM_052993
chr1	122239609	122239857	downstream	4701	C1ql2	NM_207233
chr9	43910704	43911167	upstream	2373	C1qtnf5	NM_001040631
chr7	107519952	107520125	in	1210	C2cd3	NM_001017985
chr9	67629006	67629140	downstream	24013	C2cd4b	NM_001081314
chr10	79083299	79083467	upstream	4779	C2cd4c	NM_001168624
chr17	57365722	57366165	downstream	3587	C3	NM_009778
chr4	116270683	116271726	in	-1552	C530005A16Rik	NR_029450
chr5	77286379	77286507	downstream	19006	C530008M17Rik	NM_001163793
chr5	77286575	77286707	downstream	19202	C530008M17Rik	NM_001163793
chr5	77285979	77286202	downstream	18606	C530008M17Rik	NM_001163793
chr15	4728107	4728241	downstream	53148	C6	NM_016704
chr4	71288752	71288890	upstream	571275	C630043F03Rik	NR_027923
chr2	25357831	25357979	in	-195	C8g	NM_027062
chr5	115630903	115631231	downstream	6977	Cabp1	NM_001310715
chr19	4143273	4143501	upstream	1914	Cabp4	NM_144532
chr2	26869123	26869576	downstream	5928	Cacfd1	NM_001243240
chr6	119055560	119055912	downstream	4703	Cacna1c	NM_001256002
chr1	156579515	156580563	upstream	4715	Cacna1e	NM_009782
chr1	137962138	137962386	downstream	14911	Cacna1s	NM_001081023
chr9	107296515	107296863	upstream	3445	Cacna2d2	NM_001174048
chr15	77914783	77914911	downstream	36677	Cacng2	NM_007583
chr15	77951921	77952069	upstream	461	Cacng2	NM_007583
chr15	77957092	77957463	upstream	5632	Cacng2	NM_007583
chr7	129908250	129908378	downstream	95243	Cacng3	NM_019430
chr5	31357356	31357724	in	2204	Cad	NM_001289523
chr7	25267686	25267901	downstream	2895	Cadm4	NM_153112
chr7	17507907	17508255	downstream	3224	Calm3	NM_007590
chr5	130827359	130827486	upstream	15718	Caln1	NM_181045
chr5	130933661	130933883	downstream	11250	Caln1	NM_021371
chr7	147267170	147267318	downstream	2780	Caly	NM_001190386
chr7	147267390	147268438	in	-3057	Caly	NM_026769
chr2	5333477	5333616	downstream	265365	Camk1d	NM_001290376
chr2	5497268	5497416	downstream	101574	Camk1d	NM_001290376
chr11	5971339	5971762	upstream	3838	Camk2b	NM_007595
chr11	5969999	5970347	upstream	2498	Camk2b	NM_007595
chr4	138008095	138008428	upstream	717	Camk2n1	NM_025451
chr11	72833488	72833836	downstream	3229	Camkk1	NM_018883
chr17	45798291	45798654	upstream	283	Capn11	NM_001013767
chr1	184546904	184547072	downstream	54017	Capn8	NM_130890
chr7	30978050	30978098	downstream	3767	Capns1	NM_009795
chr11	92873885	92874010	upstream	84468	Car10	NM_028296
chr16	17835916	17835964	downstream	4113	Car15	NM_030558
chr9	5047765	5047927	upstream	248501	Casp1	NM_009807
chr4	148180504	148180847	downstream	4254	Casz1	NM_001159344
chr7	30510734	30511337	downstream	3050	Catsperg2	NM_029714
chr18	86881129	86881277	in	1673	Cbln2	NM_172633
chr2	171868415	171868648	in	-2551	Cbln4	NM_175631
chr11	118946083	118946440	downstream	3218	Cbx4	NM_007625
chr11	118948830	118949098	in	-721	Cbx4	NM_007625
chr11	118949455	118949998	in	-96	Cbx4	NM_007625
chr11	118903665	118903847	in	-562	Cbx8	NM_013926
chr11	118903994	118904647	in	-233	Cbx8	NM_013926
chr1	74988228	74988681	upstream	4305	Ccdc108	NM_001039495
chr18	46499834	46499967	upstream	26502	Ccdc112	NM_001160399
chr8	98054366	98054622	upstream	1383	Ccdc113	NM_172914
chr7	53180525	53180650	upstream	992	Ccdc114	NM_001033243
chr1	183570773	183570987	upstream	127441	Ccdc121	NM_207280
chr14	77267637	77267770	upstream	166691	Ccdc122	NM_175369
chr8	73403387	73403918	upstream	4248	Ccdc124	NM_026964
chr6	29349640	29350297	downstream	2965	Ccdc136	NM_001201378
chr6	29352516	29352572	downstream	5841	Ccdc136	NM_001201378
chr5	52812771	52812920	downstream	51761	Ccdc149	NM_001256059
chr1	54313393	54313756	downstream	8117	Ccdc150	NM_030025
chr4	83240928	83241063	downstream	71730	Ccdc171	NM_001081012
chr6	91821680	91821833	upstream	4116	Ccdc174	NM_172730
chr4	45896340	45896743	upstream	4584	Ccdc180	NM_198660
chrX	7182613	7182661	in	-1933	Ccdc22	NM_138603
chr4	118872774	118872899	downstream	6895	Ccdc23	NM_001038998
chr2	5288129	5288256	downstream	231558	Ccdc3	NM_028804
chr2	118854665	118854918	in	-2464	Ccdc32	NM_199310
chr11	68400491	68401339	in	1953	Ccdc42	NM_177779
chr5	121090340	121090489	upstream	4346	Ccdc42b	NM_001195094
chr10	69585048	69585258	downstream	27430	Ccdc6	NM_001111121
chr5	116661230	116661363	downstream	79514	Ccdc60	NM_177759
chr8	23082166	23082214	downstream	3349	Ccdc70	NM_026459
chr9	108353154	108353693	upstream	7444	Ccdc71	NM_133744
chr12	33185367	33185495	downstream	123964	Ccdc71l	NM_001162903
chr2	104748148	104748353	downstream	23918	Ccdc73	NM_177600
chr6	120362612	120362746	upstream	46475	Ccdc77	NR_045558
chr7	97416591	97416735	upstream	899	Ccdc83	NM_183293
chr5	36825782	36826018	in	546	Ccdc96	NM_025725
chr5	54120381	54120516	upstream	19688	Cckar	NM_009827
chr7	112574611	112574964	in	2367	Cckbr	NM_007627
chr11	81870695	81871988	in	1362	Ccl11	NM_011330
chr4	41986105	41986238	downstream	2810	Ccl21b	NM_011335
chr4	41738823	41739171	upstream	16024	Ccl27a	NM_001164044
chr7	152125205	152125453	in	-2625	Ccnd1	NM_007631
chr17	47642481	47642529	in	2482	Ccnd3	NM_001081635
chr19	40904072	40904335	in	304	Ccnj	NM_172839
chr3	50770329	50770463	upstream	255789	Ccrn4l	NM_009834
chr6	85398191	85398360	upstream	1057	Cct7	NM_007638
chr9	78583207	78583333	downstream	122105	Cd109	NM_153098
chr7	147407236	147407384	downstream	5321	Cd163l1	NM_172909
chr7	147406413	147406753	downstream	4498	Cd163l1	NM_172909
chr7	25548054	25548382	upstream	974	Cd177	NM_026862
chr16	45353070	45353231	downstream	57846	Cd200	NM_010818
chr8	4136491	4136625	downstream	4006	Cd209g	NM_027343
chr18	89469547	89469696	downstream	104979	Cd226	NM_178687
chr1	173481847	173482078	upstream	5226	Cd244	NM_018729
chr5	17292269	17292444	downstream	51195	Cd36	NM_007643
chr2	102646705	102646830	downstream	96867	Cd44	NM_001039150
chr19	10816272	10816329	upstream	1058	Cd5	NM_007650
chr19	10872963	10873316	downstream	33335	Cd6	NM_009852
chr17	57288005	57288670	downstream	2945	Cd70	NM_011617
chr16	36661187	36661312	downstream	6726	Cd86	NM_019388
chr14	60216644	60217027	in	-2152	Cdadc1	NM_001168538
chr8	13750949	13751292	upstream	4490	Cdc16	NM_027276
chr12	112619581	112620050	upstream	1902	Cdc42bpb	NM_183016
chr11	98764721	98765671	upstream	2231	Cdc6	NM_001025779
chr11	98769215	98769973	in	1751	Cdc6	NM_011799
chr12	119243708	119243833	downstream	163625	Cdca7l	NM_146040
chr12	118921374	118921803	upstream	158709	Cdca7l	NM_146040
chr15	21133987	21134150	downstream	95031	Cdh12	NM_001008420
chr15	21570925	21571073	downstream	531969	Cdh12	NM_001008420
chr8	120881742	120881875	downstream	76338	Cdh13	NM_019707
chr2	165061443	165061676	in	-794	Cdh22	NM_174988
chr10	60084392	60084526	downstream	76596	Cdh23	NM_001252635
chr14	55258556	55259214	downstream	3395	Cdh24	NM_199470
chr2	179172433	179172795	upstream	2499	Cdh4	NM_009867
chr8	106412310	106412435	upstream	210964	Cdh5	NM_009868
chr14	37911309	37911677	in	-2188	Cdhr1	NM_130878
chr1	59389311	59389458	downstream	77811	Cdk15	NM_001033373
chr1	134041585	134042038	upstream	3573	Cdk18	NM_008795
chr1	74902983	74903117	downstream	3631	Cdk5r2	NM_009872
chr5	3364987	3365112	downstream	22926	Cdk6	NM_009873
chr18	46863567	46863739	downstream	26179	Cdo1	NM_033037
chr15	85641294	85641637	in	-2833	Cdpf1	NM_197998
chr11	62767247	62767715	downstream	4803	Cdrt4	NM_025496
chr17	35692381	35693019	downstream	5559	Cdsn	NM_001008424
chr5	148115712	148116055	downstream	4863	Cdx2	NM_007673
chr13	35739839	35739987	upstream	9641	Cdyl	NM_009881
chr7	26298278	26298414	downstream	28495	Ceacam2	NM_001113368
chr3	94283239	94283572	upstream	1154	Celf3	NR_110353
chr18	26037919	26038065	upstream	123685	Celf4	NM_001146292
chr10	80941026	80941894	upstream	1687	Celf5	NM_001311126
chr9	59424998	59425861	in	855	Celf6	NM_175235
chr5	86147518	86147660	downstream	348840	Cenpc1	NM_007683
chr9	87100254	87100382	downstream	51863	Cep162	NM_199316
chr9	87328377	87328545	upstream	176260	Cep162	NM_199316
chr9	87217477	87217602	upstream	65360	Cep162	NM_199316
chr8	72839975	72840223	in	2302	Cers1	NM_138647
chr13	81886951	81887082	upstream	33089	Cetn3	NM_007684
chr7	146867786	146867934	downstream	3678	Cfap46	NM_001302546
chr7	146873881	146874536	upstream	2417	Cfap46	NM_001302546
chr1	34576948	34577271	upstream	13294	Cfc1	NM_007685
chr2	119178979	119179937	downstream	4252	Chac1	NM_026929
chr11	94419532	94419985	upstream	4605	Chad	NM_007689
chr10	75394387	75394535	upstream	1680	Chchd10	NM_175329
chr2	161074225	161074392	upstream	137653	Chd6	NM_173368
chr8	93119032	93119184	upstream	231451	Chd9	NM_177224
chr14	30902520	30903433	downstream	68952	Chdh	NM_175343
chr7	148725229	148725585	in	-2527	Chid1	NM_001142681
chr6	103529426	103529568	downstream	70807	Chl1	NM_007697
chr6	103316172	103316427	upstream	142447	Chl1	NM_007697
chr9	17219995	17220143	upstream	874465	Chordc1	NM_025844
chr7	129347690	129347824	upstream	13069	Chp2	NM_027363
chr1	75478116	75479189	upstream	320	Chpf	NM_001001565
chr1	75482841	75483164	upstream	5045	Chpf	NM_001001565
chr7	107156481	107156848	in	54	Chrdl2	NM_001291320
chr13	10940077	10940231	upstream	578278	Chrm3	NM_033269
chr3	89567551	89567796	downstream	2753	Chrnb2	NM_009602
chr8	28486717	28486870	downstream	9785	Chrnb3	NM_173212
chr1	89103031	89103364	downstream	2896	Chrng	NM_009604
chr2	92446054	92446497	downstream	8441	Chst1	NM_023850
chr1	38951200	38951336	downstream	5555	Chst10	NM_145142
chr10	82444926	82445589	upstream	1065	Chst11	NM_021439
chr7	26068142	26068370	downstream	3195	Cic	NM_027882
chr12	88288638	88288986	in	2346	Cipc	NM_001289432
chr10	70866808	70866964	upstream	57461	Cisd1	NM_134007
chr12	112910153	112910596	in	-2396	Ckb	NM_021273
chr13	92094027	92094163	upstream	75787	Ckmt2	NM_198415
chr14	119167975	119168117	upstream	16867	Cldn10	NM_001160097
chr14	119248193	119248365	upstream	3728	Cldn10	NM_021386
chr14	119171757	119171959	upstream	13085	Cldn10	NM_001160097
chr14	119178711	119179024	upstream	6131	Cldn10	NM_001160097
chr14	119168014	119168165	upstream	16828	Cldn10	NM_001160097
chr16	93946617	93946856	upstream	14805	Cldn14	NM_001165926
chr8	48888691	48888823	upstream	16555	Cldn24	NM_001111318
chrX	120249351	120249522	downstream	34470	Cldn34c1	NM_001310652
chr16	88562601	88563034	in	-2827	Cldn8	NM_018778
chr7	51567088	51567531	upstream	3009	Clec11a	NM_009131
chr6	38644436	38644561	downstream	33618	Clec2l	NM_001101507
chr6	122956981	122957153	downstream	18847	Clec4a4	NM_001005860
chr17	35186733	35187083	in	1546	Clic1	NM_033444
chr7	31082450	31082878	downstream	7929	Clip3	NM_001081114
chr12	106164095	106164220	upstream	59059	Clmn	NR_104437
chr9	62687743	62687999	downstream	3400	Cln6	NM_001033175
chr5	39471455	39471589	upstream	201773	Clnk	NM_013748
chr17	57129584	57129832	in	1898	Clpp	NM_017393
chr9	65132334	65132476	upstream	7482	Clpx	NM_001044389
chr6	124398730	124398864	downstream	17822	Clstn3	NM_153508
chr6	124413626	124413753	downstream	2926	Clstn3	NM_153508
chr6	124413543	124413786	downstream	3009	Clstn3	NM_153508
chr4	8936524	8936661	upstream	257689	Clvs1	NM_028940
chr12	27231006	27231211	downstream	79177	Cmpk2	NM_020557
chr9	114776543	114776684	upstream	21523	Cmtm8	NM_027294
chr8	112741581	112742014	in	1722	Cmtr2	NM_146215
chr19	5097019	5097489	downstream	3252	Cnih2	NM_009920
chr19	5095542	5096289	downstream	4729	Cnih2	NM_009920
chr11	57870165	57870297	upstream	45239	Cnot8	NM_026949
chr11	100426871	100426996	upstream	7131	Cnp	NM_009923
chr5	28577340	28577693	upstream	3262	Cnpy1	NM_001310512
chr5	138624551	138624779	upstream	1961	Cnpy4	NM_178612
chr15	91801356	91801579	upstream	77989	Cntn1	NM_001159648
chr6	104328183	104328347	upstream	112604	Cntn6	NM_017383
chr11	101035495	101035933	in	65	Cntnap1	NM_016782
chr11	100940531	100941264	upstream	1097	Coasy	NM_001305982
chr11	12516077	12516202	upstream	149364	Cobl	NM_001282993
chr17	34177915	34178373	downstream	3784	Col11a2	NM_009926
chr15	55139855	55140603	downstream	2801	Col14a1	NM_181277
chr19	47718749	47718880	downstream	49533	Col17a1	NM_007732
chr1	24591727	24591860	downstream	4299	Col19a1	NM_007733
chr2	180728803	180729356	downstream	9814	Col20a1	NM_028518
chr2	180729713	180729761	downstream	10724	Col20a1	NM_028518
chr5	137334861	137335374	downstream	25866	Col26a1	NM_024474
chr5	137358091	137358329	downstream	2636	Col26a1	NM_024474
chr15	97834191	97834339	downstream	2714	Col2a1	NM_001113515
chr15	97833052	97833594	downstream	3853	Col2a1	NM_001113515
chr1	45148663	45148788	upstream	217469	Col3a1	NM_009930
chr1	92642625	92642759	downstream	99673	Col6a3	NM_001243009
chr9	106019553	106019716	upstream	18781	Col6a4	NM_026763
chr9	106019593	106019718	upstream	18821	Col6a4	NM_026763
chr9	105967469	105967594	downstream	33303	Col6a4	NM_026763
chr9	108859883	108860226	downstream	6344	Col7a1	NM_007738
chr4	125964512	125965482	in	2475	Col8a2	NM_199473
chr1	24392994	24393119	downstream	193203	Col9a1	NM_001290691
chr9	57004008	57004556	downstream	3848	Commd4	NM_025417
chr8	72897810	72898163	in	2364	Comp	NM_016685
chr8	72896520	72897158	in	1074	Comp	NM_016685
chr7	133855591	133855962	upstream	5511	Coro1a	NM_009898
chr8	123184019	123184652	upstream	5855	Cox4i1	NM_009941
chr2	152579730	152580167	in	1822	Cox4i2	NM_053091
chr7	4710382	4710430	upstream	3936	Cox6b2	NR_110411
chr7	4710102	4710245	upstream	3656	Cox6b2	NR_110411
chr19	7291330	7291768	in	-2776	Cox8a	NM_007750
chr6	30538574	30538705	upstream	20185	Cpa5	NM_144537
chr11	76629050	76629184	downstream	33210	Cpd	NM_007754
chr13	54464968	54465331	upstream	5494	Cplx2	NM_009946
chr16	30234795	30234933	downstream	34573	Cpn2	NM_027904
chr16	30193108	30193380	downstream	76260	Cpn2	NM_027904
chr14	56129302	56129645	in	2018	Cpne6	NM_001146183
chr14	56126382	56126835	upstream	652	Cpne6	NM_001146183
chr6	113230994	113231042	in	694	Cpne9	NM_170673
chr1	67659934	67660064	downstream	492584	Cps1	NM_001080809
chr11	113562039	113562487	downstream	10551	Cpsf4l	NM_026682
chr11	113563364	113563812	downstream	9226	Cpsf4l	NM_026682
chr7	52228984	52229122	downstream	2987	Cpt1c	NM_153679
chr7	52229886	52230019	in	-2335	Cpt1c	NM_153679
chr7	139347842	139348000	in	-582	Cpxm2	NM_018867
chr17	25183947	25184484	upstream	30022	Cramp1l	NM_020608
chr6	53498209	53498347	upstream	22908	Creb5	NM_172728
chr17	78317627	78317899	upstream	279710	Crim1	NM_015800
chr17	78507465	78507600	upstream	89872	Crim1	NM_015800
chr17	46547217	46547555	upstream	16423	Crip3	NM_053250
chr5	37632741	37632804	in	1445	Crmp1	NM_001136058
chr5	37635534	37635682	in	532	Crmp1	NM_007765
chr5	37631101	37631491	in	-195	Crmp1	NM_001136058
chr4	140614911	140615036	downstream	3299	Crocc	NM_001145958
chr1	174628878	174629231	downstream	2942	Crp	NM_007768
chr19	42476998	42477133	downstream	31025	Crtac1	NM_145123
chr7	16465848	16466071	in	-117	Crxos	NR_038092
chr5	113504783	113504831	upstream	3896	Crybb2	NM_007773
chr1	65108055	65108228	downstream	3709	Crygd	NM_007776
chr7	127381410	127381592	upstream	34158	Crym	NM_016669
chr8	17287896	17288135	downstream	249239	Csmd1	NM_053171
chr15	48025495	48025646	downstream	599790	Csmd3	NM_001081391
chr10	80093837	80094599	downstream	3687	Csnk1g2	NM_001159591
chr9	110144560	110144697	in	274	Cspg5	NM_013884
chr9	119891779	119892137	downstream	3747	Csrnp1	NM_153287
chr2	104430582	104430838	in	1942	Cstf3	NM_177253
chr7	140206574	140207122	in	-2356	Ctbp2	NM_001170744
chr10	126404217	126404342	upstream	9305	Ctdsp2	NM_001113470
chr18	75828863	75829020	downstream	30237	Ctif	NM_201354
chr10	62956512	62956647	downstream	38504	Ctnna3	NM_001164376
chr10	63156023	63156185	upstream	125529	Ctnna3	NM_001164519
chr2	157544312	157544446	upstream	16574	Ctnnbl1	NM_025680
chr2	157483757	157483882	upstream	77129	Ctnnbl1	NM_025680
chr15	29887093	29887242	upstream	213004	Ctnnd2	NM_008729
chr8	108460568	108461114	upstream	1056	Ctrl	NM_023182
chr14	63737819	63737953	upstream	1229	Ctsb	NM_007798
chr7	95276018	95276155	upstream	148334	Ctsc	NM_009982
chr14	56719436	56719679	downstream	3725	Ctsg	NM_007800
chr8	124996658	124997357	upstream	1134	Ctu2	NM_153775
chr8	13093918	13094049	upstream	9552	Cul4a	NM_146207
chr17	46660291	46660423	downstream	24796	Cul9	NM_001081335
chr17	46683943	46683991	in	-1394	Cul9	NM_001081335
chr5	92777858	92778219	in	-2057	Cxcl10	NM_021274
chr5	96379080	96379509	upstream	4627	Cxcl13	NM_018866
chr11	72637685	72637810	upstream	26594	Cyb5d2	NM_001024926
chr4	106699579	106699917	upstream	40943	Cyb5rl	NM_175471
chr15	76171864	76172327	in	-88	Cyc1	NM_025567
chr4	50930638	50930763	upstream	296661	Cylc2	NM_001162865
chr19	37768566	37768794	upstream	1481	Cyp26a1	NM_007811
chr19	39577904	39578038	upstream	5157	Cyp2c39	NM_010003
chr19	39920767	39920901	upstream	31713	Cyp2c40	NM_010004
chr15	82470548	82471181	downstream	3677	Cyp2d13	NR_003552
chr7	121650501	121650636	downstream	57735	Cyp2r1	NR_110408
chr5	146143050	146143193	downstream	39162	Cyp3a57	NM_001100180
chr4	115313373	115313509	downstream	8687	Cyp4b1	NM_007823
chr5	4142198	4142342	upstream	35751	Cyp51	NM_020010
chr15	78422197	78422827	upstream	3029	Cyth4	NM_028195
chr15	95915572	95915707	upstream	3838	D030018L15Rik	NR_126493
chr12	86215947	86216180	in	1196	D030025P21Rik	NR_028577
chr10	46886443	46886573	downstream	1361184	D030045P18Rik	NR_040624
chr15	58326126	58326251	downstream	81354	D15Ertd621e	NM_145959
chr8	107749071	107749519	in	1984	D230025D16Rik	NM_145604
chr12	119732900	119733037	downstream	37516	D230030E09Rik	NR_045947
chr5	45632346	45632480	downstream	185043	D5Ertd615e	NR_131933
chr15	94027527	94027652	upstream	47855	D630010B17Rik	NR_045629
chr10	70202542	70202667	upstream	82081	D630013N20Rik	NR_045292
chr10	116404561	116404994	downstream	3482	D630029K05Rik	NR_027846
chr6	143274233	143274359	downstream	82076	D6Ertd474e	NR_027803
chr6	143337502	143337651	downstream	145345	D6Ertd474e	NR_027803
chr6	143288921	143289046	downstream	96764	D6Ertd474e	NR_027803
chr6	87061149	87061292	downstream	8660	D6Ertd527e	NM_001167938
chr18	74129741	74129891	upstream	45569	D730045A05Rik	NR_045390
chr13	73053015	73053148	upstream	97054	D730050B12Rik	NR_046196
chr12	74536351	74536485	upstream	24051	D830013O20Rik	NR_046013
chr8	37156514	37156859	in	633	D8Ertd82e	NM_172911
chr7	25928646	25928850	upstream	6579	D930028M14Rik	NR_045847
chr17	49702582	49703355	in	-3080	Daam2	NM_001008231
chr14	98182746	98182880	downstream	387988	Dach1	NM_007826
chr14	98741901	98742050	upstream	171167	Dach1	NM_007826
chr14	98417634	98417782	downstream	153100	Dach1	NM_007826
chr14	98476101	98476282	downstream	94633	Dach1	NM_007826
chr12	72411379	72411838	downstream	2759	Dact1	NM_001190466
chr5	144213748	144213885	upstream	9362	Daglb	NM_144915
chr1	42832597	42832722	downstream	27291	Dalir	NR_130904
chr17	34046867	34047195	in	2478	Daxx	NM_007829
chr2	27020042	27021499	in	1016	Dbh	NM_138942
chr2	27014602	27015340	upstream	4174	Dbh	NM_138942
chr7	56891952	56892280	in	-2253	Dbx1	NM_001005232
chr18	72060861	72060995	downstream	451612	Dcc	NM_007831
chr9	111338363	111338691	upstream	971	Dclk3	NM_172928
chr14	118444558	118444683	downstream	8660	Dct	NM_010024
chr14	118421351	118421485	downstream	31867	Dct	NM_010024
chr11	11780429	11780672	downstream	11732	Ddc	NM_016672
chr10	40328573	40328749	upstream	18993	Ddo	NM_027442
chr17	66465967	66466420	upstream	4642	Ddx11	NM_001003919
chr12	104648290	104648728	downstream	17450	Ddx24	NM_001159502
chr2	166833884	166834432	upstream	4678	Ddx27	NM_153065
chr17	28337943	28338096	upstream	4529	Def6	NM_027185
chr2	152288812	152288977	downstream	3294	Defb23	NM_001037933
chr6	39446450	39446580	downstream	63133	Dennd2a	NM_172477
chr9	64705294	64705428	downstream	48727	Dennd4a	NM_001162917
chr3	90063738	90064171	upstream	4447	Dennd4b	NM_201407
chr5	124353345	124353518	upstream	1688	Denr	NM_026603
chr3	158987962	158988090	upstream	168184	Depdc1a	NM_001172092
chr10	75355470	75356023	in	1328	Derl3	NM_024440
chr16	10650417	10650543	upstream	105520	Dexi	NM_021428
chr16	18074872	18075032	downstream	10627	Dgcr6	NM_001289814
chr1	89823672	89824225	downstream	76061	Dgkd	NM_177646
chr4	106234420	106234473	downstream	3028	Dhcr24	NM_053272
chr7	52750431	52750679	upstream	4515	Dhdh	NM_027903
chr15	98727878	98728234	downstream	2843	Dhh	NM_007857
chr15	98725686	98726189	downstream	5035	Dhh	NM_007857
chr7	141049861	141049992	upstream	73643	Dhx32	NM_001286031
chr14	87626417	87626551	upstream	83746	Diap3	NM_019670
chr14	87621280	87621523	upstream	78609	Diap3	NM_019670
chr14	87437966	87438180	downstream	104705	Diap3	NM_019670
chr15	99948519	99948737	upstream	34057	Dip2b	NM_172819
chr14	99557952	99558086	upstream	57213	Dis3	NM_028315
chr14	99503013	99503559	upstream	2274	Dis3	NM_028315
chr14	99502623	99502771	upstream	1884	Dis3	NM_028315
chr3	131807568	131807729	downstream	61563	Dkk2	NM_020265
chr3	131507979	131508113	upstream	238026	Dkk2	NM_020265
chr8	37976335	37976499	downstream	40911	Dlc1	NM_001194940
chr8	37676472	37676795	in	-2525	Dlc1	NM_015802
chr14	62600303	62600448	upstream	297343	Dleu2	NR_028264
chr14	62600327	62600461	upstream	297367	Dleu2	NR_028264
chr7	29086928	29087376	in	-1876	Dll3	NM_007866
chr7	29092077	29092635	upstream	3523	Dll3	NM_007866
chr2	71368672	71369000	downstream	3421	Dlx1	NM_010053
chr2	71383178	71383455	downstream	3383	Dlx2	NM_010054
chr4	115609613	115610057	downstream	4668	Dmbx1	NM_001025567
chr7	31549377	31549925	downstream	2853	Dmkn	NM_001166173
chr19	25681777	25682244	upstream	999	Dmrt3	NM_177360
chr4	109621953	109622092	upstream	26426	Dmrta2	NM_172296
chr5	125205241	125205889	in	1787	Dnah10	NM_019536
chr11	114588058	114588306	in	1333	Dnaic2	NM_001034878
chr9	54546764	54547207	in	1399	Dnaja4	NM_021422
chr3	34047764	34047954	upstream	65738	Dnajc19	NM_001026211
chr15	98928260	98928523	in	346	Dnajc22	NM_176835
chr11	100485914	100486250	upstream	2682	Dnajc7	NM_019795
chr12	85471021	85471146	downstream	17994	Dnal1	NM_028821
chr15	79600967	79601638	downstream	5680	Dnal4	NM_017470
chrX	71534037	71534380	upstream	4615	Dnase1l1	NM_001172154
chr9	20764038	20764381	in	-2294	Dnmt1	NM_001199432
chr2	153477713	153478137	downstream	4779	Dnmt3b	NM_001271747
chr10	77512590	77512638	in	2004	Dnmt3l	NM_019448
chr11	34512176	34512343	downstream	86981	Dock2	NM_033374
chr11	34420058	34420496	downstream	179099	Dock2	NM_033374
chr14	68579445	68579609	upstream	26066	Dock5	NM_177780
chr2	170687632	170687771	downstream	132576	Dok5	NM_001163686
chr2	170928930	170929065	downstream	373874	Dok5	NM_001163686
chr2	170493541	170493681	upstream	61515	Dok5	NM_001163686
chr2	170576719	170576910	downstream	21663	Dok5	NM_001163686
chr2	171122400	171122525	downstream	567344	Dok5	NM_001163686
chr2	171112178	171112329	downstream	557122	Dok5	NM_001163686
chr7	30159201	30159434	downstream	72428	Dpf1	NM_013874
chr12	84742550	84742686	downstream	87886	Dpf3	NM_001267625
chr12	84826559	84827813	downstream	3877	Dpf3	NM_001267625
chr4	117567656	117567884	upstream	1298	Dph2	NM_026344
chr4	117568946	117568996	upstream	2588	Dph2	NM_026344
chr4	117572256	117572594	upstream	5898	Dph2	NM_026344
chr17	56363353	56363691	upstream	3291	Dpp9	NM_172624
chr9	24274537	24274662	downstream	34797	Dpy19l1	NM_172920
chr3	118205983	118206144	upstream	56862	Dpyd	NM_170778
chr15	39690872	39691620	in	-144	Dpys	NM_022722
chr15	39688820	39689147	in	-2196	Dpys	NM_022722
chr7	148479358	148479823	downstream	3704	Drd4	NM_007878
chr15	12668077	12668815	upstream	84242	Drosha	NM_026799
chr18	19223845	19224061	downstream	938503	Dsc3	NM_001291809
chr16	97236437	97236602	downstream	157655	Dscam	NM_031174
chr1	115279194	115279383	upstream	1515949	Dsel	NM_001081316
chr1	34022533	34022858	upstream	43886	Dst	NM_134448
chr2	144477841	144477977	downstream	54403	Dtd1	NM_025314
chr1	193444241	193444454	upstream	43068	Dtl	NM_001305233
chr13	45252366	45252507	upstream	153151	Dtnbp1	NM_025772
chr13	45253102	45253236	upstream	153887	Dtnbp1	NM_025772
chr14	22527400	22527525	downstream	8148	Dupd1	NM_001013826
chr1	185617116	185617246	upstream	238973	Dusp10	NM_022019
chr2	127154042	127154580	upstream	5602	Dusp2	NM_010090
chr2	125082865	125083038	downstream	11865	Dut	NM_023595
chr10	57698352	57698690	upstream	1179	Dux	NM_001081954
chrX	70397012	70397545	upstream	473	DXBay18	NM_001025384
chr18	70400116	70400273	downstream	5872	Dynap	NM_029346
chr7	28966153	28966401	downstream	3069	Dyrk1b	NM_001271370
chr7	28959703	28959926	upstream	2548	Dyrk1b	NM_010092
chr7	28962260	28962525	in	-241	Dyrk1b	NM_010092
chr10	118320259	118320684	upstream	12550	Dyrk2	NM_001014390
chr7	71036371	71036719	upstream	23121	E030018B13Rik	NM_001256311
chr13	30126091	30126229	upstream	46409	E2f3	NM_010093
chr7	56138330	56138695	in	-81	E2f8	NM_001013368
chr14	44707412	44707557	downstream	29111	Ear12	NM_001012766
chr14	67854681	67855539	downstream	4803	Ebf2	NM_001276387
chr7	144513654	144514099	upstream	5776	Ebf3	NM_010096
chr16	20608649	20609102	upstream	774	Ece2	NM_025462
chr1	89051722	89051955	downstream	2739	Ecel1	NM_001277925
chr7	29608092	29608440	in	-264	Ech1	NM_016772
chr7	29603116	29603544	upstream	4990	Ech1	NM_016772
chr1	153736084	153736444	downstream	135831	Edem3	NM_001039644
chr13	87755393	87755529	upstream	1203433	Edil3	NM_010103
chr4	119831787	119832049	in	-241	Edn2	NM_007902
chr2	174556708	174556863	upstream	27300	Edn3	NM_007903
chr2	174538365	174538501	upstream	45643	Edn3	NM_007903
chr2	180890341	180891089	downstream	3129	Eef1a2	NM_007906
chr13	38778816	38778949	upstream	26169	Eef1e1	NM_025380
chr11	104807742	104807867	upstream	143540	Efcab3	NM_001081046
chr15	83902810	83902858	upstream	5281	Efcab6	NM_029946
chr3	89084223	89084886	in	-2650	Efna1	NM_001162425
chr8	8661629	8661997	in	-1144	Efnb2	NM_010111
chr15	65253990	65254124	upstream	362362	Efr3a	NM_133766
chr7	89673964	89674100	upstream	120909	Eftud1	NM_001159672
chr18	35022239	35022287	downstream	3629	Egr1	NM_007913
chr10	67002703	67002951	downstream	4337	Egr2	NM_010118
chr14	70475949	70476384	in	348	Egr3	NM_001289927
chr14	70477274	70478299	in	1673	Egr3	NM_001289927
chr19	5719198	5719366	downstream	8869	Ehbp1l1	NM_001114595
chr19	5724952	5725711	downstream	3115	Ehbp1l1	NM_001114595
chr17	74152137	74152505	in	-43	Ehd3	NM_020578
chr2	154750651	154750789	upstream	30259	Eif2s2	NM_026030
chr2	154731365	154731492	upstream	10973	Eif2s2	NM_026030
chr15	77806709	77806937	upstream	3705	Eif3d	NM_018749
chr15	51696102	51696850	in	-2905	Eif3h	NM_080635
chr11	64736458	64736583	upstream	53828	Elac2	NM_023479
chr11	64821857	64822415	downstream	31571	Elac2	NM_023479
chr4	109854357	109854544	downstream	106832	Elavl4	NM_010488
chr1	137166524	137166704	upstream	9725	Elf3	NM_001163131
chr2	103246750	103246900	upstream	3254	Elf5	NM_001145813
chr5	140448283	140448331	downstream	66637	Elfn1	NM_175522
chr8	73058626	73058894	upstream	2697	Ell	NM_007924
chr2	165140654	165140779	downstream	2947	Elmo2	NM_001302754
chr4	118101398	118101751	in	1093	Elovl1	NM_001039176
chr16	10312498	10312546	downstream	3313	Emp2	NM_007929
chr1	122652141	122652275	downstream	155328	En1	NM_010133
chr4	41574986	41575349	downstream	14099	Enho	NM_027147
chr3	129017544	129017706	downstream	19873	Enpep	NM_007934
chr15	54667277	54667615	downstream	86174	Enpp2	NM_015744
chr19	43760864	43760998	upstream	1064	Entpd7	NM_053103
chr17	87053266	87053411	upstream	97687	Epas1	NM_010137
chr18	34041043	34041308	downstream	88748	Epb4.1l4aos	NR_038151
chr18	6546823	6546948	upstream	28967	Epc1	NM_007935
chr16	63384774	63384907	downstream	480959	Epha3	NM_010140
chr4	136512156	136512404	in	-2575	Epha8	NM_007939
chr9	102254365	102254828	downstream	4408	Ephb1	NM_173447
chr9	102258312	102258760	in	-711	Ephb1	NM_173447
chr16	21179510	21179654	upstream	23107	Ephb3	NM_010143
chr16	21179516	21179680	upstream	23101	Ephb3	NM_010143
chr9	111098107	111098241	upstream	73991	Epm2aip1	NM_175266
chr11	94363247	94363387	in	-41	Epn3	NM_027984
chr15	75949439	75949487	downstream	2936	Eppk1	NM_144848
chr13	74767738	74767957	upstream	7331	Erap1	NM_030711
chr7	19962968	19963535	upstream	2169	Ercc2	NM_007949
chr16	95584049	95584223	downstream	98656	Erg	NM_001302153
chr2	155829196	155829644	upstream	2414	Ergic3	NM_025516
chr8	36539620	36539948	downstream	20717	Eri1	NM_026067
chr3	154376783	154376908	downstream	4937	Erich3	NM_175176
chr8	28130351	28130599	upstream	1669	Erlin2	NM_153592
chr4	150176155	150176301	upstream	50794	Errfi1	NM_133753
chr2	140022323	140022482	upstream	24279	Esf1	NM_001081090
chr4	151509570	151509923	downstream	2614	Espn	NM_207688
chr4	11324370	11324638	upstream	8690	Esrp1	NM_194055
chr8	108659921	108660274	downstream	2703	Esrp2	NM_176838
chr12	87704597	87704645	downstream	4781	Esrrb	NM_001159500
chr1	189642804	189642973	upstream	176651	Esrrg	NM_011935
chr11	17529345	17529480	upstream	322377	Etaa1os	NR_131916
chr7	50698886	50699314	in	1445	Etfb	NM_026695
chr2	19948478	19948613	upstream	260811	Etl4	NM_001081006
chr2	19948475	19948603	upstream	260814	Etl4	NM_001081006
chr2	20136768	20136903	upstream	72521	Etl4	NM_001081006
chr6	143130704	143130848	downstream	17205	Etnk1	NM_029250
chr16	95921468	95921635	upstream	295	Ets2	NM_011809
chr16	90827823	90828356	upstream	1030	Eva1c	NM_001199210
chr12	109784173	109784307	upstream	6506	Evl	NM_007965
chr6	33114582	33114725	upstream	82317	Exoc4	NM_009148
chr8	127438880	127438928	upstream	15525	Exoc8	NM_198103
chr4	45333291	45333619	in	-2184	Exosc3	NM_025513
chr15	76157995	76158434	in	2169	Exosc4	NM_175399
chr3	36445192	36445750	upstream	4085	Exosc9	NM_019393
chr15	53176982	53177335	in	-2756	Ext1	NM_010162
chr2	93599661	93599831	downstream	64814	Ext2	NM_010163
chr14	65699539	65700172	downstream	19154	Extl3	NM_018788
chr2	165533366	165533586	downstream	54819	Eya2	NM_010165
chr2	165492695	165493133	downstream	14148	Eya2	NM_010165
chr8	13038944	13039292	downstream	3887	F10	NM_007972
chr13	37243111	37243237	upstream	99248	F13a1	NM_001166391
chr11	45306485	45306635	upstream	312849	F630206G17Rik	NR_045876
chr2	129364703	129365051	upstream	615	F830045P16Rik	NM_177653
chr3	10206851	10207299	downstream	3475	Fabp4	NM_024406
chr17	24995612	24995737	upstream	6615	Fahd1	NM_023480
chr9	98911088	98911213	downstream	26547	Faim	NM_011810
chr5	122294001	122294334	upstream	2785	Fam109a	NM_175474
chr15	82170407	82170740	in	799	Fam109b	NM_177391
chr12	31784655	31784786	downstream	28073	Fam110c	NM_027828
chr15	84891321	84891447	downstream	26080	Fam118a	NM_133750
chr1	80175198	80175323	downstream	37071	Fam124b	NM_173425
chr5	23540139	23540201	upstream	1881	Fam126a	NM_053090
chr5	23542664	23542807	upstream	4406	Fam126a	NM_053090
chr6	42274982	42275408	in	-1657	Fam131b	NM_001113327
chr6	86228324	86228451	upstream	85102	Fam136a	NM_025591
chr10	69913199	69913332	downstream	11792	Fam13c	NM_024244
chr1	158166055	158166222	upstream	29149	Fam163a	NM_177838
chr14	64052553	64052801	upstream	427	Fam167a	NM_177628
chr4	129255422	129255850	in	-2402	Fam167b	NM_182783
chr7	107893367	107893492	downstream	40402	Fam168a	NM_178764
chr2	3082866	3083186	downstream	49457	Fam171a1	NM_001081161
chr17	25930595	25930928	in	-737	Fam173a	NM_001285982
chr19	45001785	45002143	upstream	1573	Fam178a	NM_001081225
chr6	55156499	55156637	downstream	5373	Fam188b	NM_001142781
chr3	79909201	79909336	downstream	221600	Fam198b	NM_133187
chr3	79753286	79753411	downstream	65685	Fam198b	NM_133187
chr10	123153820	123153969	downstream	454939	Fam19a2	NR_045514
chr6	96796081	96796271	downstream	216074	Fam19a4	NM_177233
chr15	87089211	87089352	upstream	283267	Fam19a5	NM_001252310
chr14	78466552	78466678	downstream	24012	Fam216b	NM_177629
chr5	144302111	144302346	upstream	5212	Fam220a	NM_133703
chr4	43682960	43683435	in	-771	Fam221b	NM_175517
chr14	35167769	35168107	in	-2810	Fam25c	NM_183278
chr16	30669034	30669220	downstream	71476	Fam43a	NM_177632
chr7	133968421	133968547	in	2255	Fam57b	NM_001146347
chr13	24633624	24633786	upstream	38183	Fam65b	NM_001286100
chr2	167849415	167849595	upstream	11572	Fam65c	NM_001080708
chr7	4721917	4722355	downstream	2705	Fam71e2	NM_172895
chr6	29225175	29225313	upstream	3715	Fam71f2	NM_001101486
chr2	31943747	31944095	upstream	2772	Fam78a	NM_175511
chr9	69990826	69990949	in	-538	Fam81a	NM_029784
chr11	61513846	61514194	downstream	18185	Fam83g	NM_178618
chr12	14157360	14157708	downstream	3234	Fam84a	NM_029007
chr7	86543996	86544224	downstream	9023	Fanci	NM_145946
chr6	147895845	147895991	upstream	97842	Far2	NM_178797
chr1	163729748	163729906	upstream	9372	Fasl	NM_001205243
chr1	163719567	163719821	in	-1059	Fasl	NM_001205243
chr11	55140438	55140573	upstream	12929	Fat2	NM_001029988
chr3	39401926	39402053	downstream	618315	Fat4	NM_183221
chr3	39350872	39351051	downstream	567261	Fat4	NM_183221
chr4	21907388	21907530	downstream	51166	Faxc	NM_175234
chr4	21970194	21970344	downstream	113972	Faxc	NM_175234
chr15	85016703	85016828	upstream	17484	Fbln1	NM_010180
chr13	62989135	62989593	in	-2507	Fbp1	NM_019395
chr19	46397570	46397618	upstream	2853	Fbxl15	NM_133694
chr7	134892496	134892838	downstream	4458	Fbxl19	NM_172748
chr9	66352433	66352671	downstream	11717	Fbxl22	NM_175206
chr4	22221743	22221868	upstream	60696	Fbxl4	NR_104378
chr4	22113502	22113671	upstream	168937	Fbxl4	NR_104378
chr4	45072909	45073369	downstream	26317	Fbxo10	NM_001024142
chr12	60342050	60342220	upstream	19830	Fbxo33	NM_001033156
chr12	60342084	60342235	upstream	19864	Fbxo33	NM_001033156
chr7	19705316	19705565	in	2109	Fbxo46	NM_175530
chr2	25355011	25355274	in	714	Fbxw5	NM_013908
chr18	38133108	38133651	upstream	1973	Fchsd1	NM_175684
chr1	132769734	132769859	downstream	9631	Fcmr	NM_026976
chr11	115144528	115144876	upstream	4495	Fdxr	NM_007997
chr17	56394867	56395662	in	652	Fem1a	NM_010192
chr12	34605052	34605177	upstream	5987	Ferd3l	NM_033522
chr1	74930934	74930982	downstream	2798	Fev	NM_153111
chr14	13355617	13355796	upstream	175488	Fezf2	NM_080433
chr14	13380149	13380276	upstream	200020	Fezf2	NM_080433
chr7	31638905	31639247	downstream	4042	Ffar3	NM_001033316
chr6	91921819	91922858	upstream	13034	Fgd5	NM_172731
chr11	69615239	69615287	in	-1979	Fgf11	NM_001291104
chr11	33045428	33045866	downstream	3722	Fgf18	NM_008005
chr19	45815875	45816223	downstream	3249	Fgf8	NM_010205
chr19	45816295	45816343	downstream	2829	Fgf8	NM_010205
chr14	59005234	59005368	downstream	315962	Fgf9	NM_013518
chr7	137353969	137354098	downstream	58103	Fgfr2	NM_201601
chr14	11318849	11318978	upstream	31127	Fhit	NM_001308286
chrX	54043455	54043788	downstream	6002	Fhl1	NM_001287800
chr8	107873622	107874066	in	-248	Fhod1	NM_177699
chr2	31708680	31708993	upstream	5405	Fibcd1	NM_178887
chr16	57325991	57326295	upstream	25148	Filip1l	NM_001040397
chr12	66196332	66196532	upstream	19657	Fkbp3	NM_013902
chr11	60543899	60544022	upstream	1384	Flii	NM_022009
chr6	29390656	29390789	downstream	9559	Flnc	NM_001311074
chr11	77866724	77867062	downstream	15169	Flot2	NM_001284228
chr5	148599577	148599712	upstream	60263	Flt1	NM_010228
chr7	52391526	52391574	in	-2276	Flt3l	NR_102725
chr7	52391836	52392184	in	-1966	Flt3l	NR_102725
chr1	135936729	135937072	downstream	4888	Fmod	NM_021355
chr2	30996405	30996843	downstream	2873	Fnbp1	NM_001177649
chrX	103450508	103451061	in	-2203	Fnd3c2	NM_001033424
chr4	128808573	128808901	upstream	3480	Fndc5	NM_027402
chr7	19890463	19890616	downstream	6681	Fosb	NM_008036
chr7	19899475	19899818	upstream	2331	Fosb	NM_008036
chr7	19901832	19902190	upstream	4688	Fosb	NM_008036
chr19	5447724	5448172	in	2027	Fosl1	NM_010235
chr9	69612291	69612654	upstream	1794	Foxb1	NM_022378
chr19	16949179	16949432	in	-1141	Foxb2	NM_008023
chr4	99143718	99143874	upstream	177021	Foxd3	NM_010425
chr4	99112152	99112500	upstream	208587	Foxd3	NM_010425
chr8	123603828	123603981	upstream	2207	Foxf1	NM_010426
chr13	31716426	31716681	in	742	Foxf2	NM_010225
chr12	50027979	50028120	upstream	453640	Foxg1	NM_001160112
chr11	116198183	116198816	in	-485	Foxj1	NM_008240
chr5	142642638	142642772	upstream	232562	Foxk1	NM_199068
chr5	142498415	142498549	upstream	376785	Foxk1	NM_199068
chr17	88881099	88881225	downstream	43298	Foxn2	NM_180974
chr17	88704677	88704802	upstream	133124	Foxn2	NM_180974
chr4	119962793	119963251	upstream	1177	Foxo6	NM_194060
chr13	31649401	31649639	in	1363	Foxq1	NM_008239
chr9	44246174	44246612	downstream	4527	Foxr1	NM_001033469
chr15	77777910	77778041	downstream	10992	Foxred2	NM_001168260
chr15	77790965	77791014	upstream	2063	Foxred2	NM_001168260
chr5	96876088	96876213	downstream	75365	Fras1	NM_175473
chr5	96813790	96813915	downstream	13067	Fras1	NM_175473
chr4	82791088	82791222	upstream	91267	Frem1	NM_001198811
chr3	53557669	53557826	upstream	94642	Frem2	NM_172862
chr10	34178955	34179089	upstream	22000	Frk	NM_010237
chr4	45215404	45215577	downstream	19877	Frmpd1	NM_001081172
chr17	47830680	47831224	in	525	Frs3	NM_144939
chr12	65135700	65135845	downstream	441935	Fscb	NM_001163271
chr11	120219031	120219784	upstream	1566	Fscn2	NM_172802
chr11	52533055	52533184	upstream	42902	Fstl4	NM_177059
chr11	52591893	52592046	downstream	15936	Fstl4	NM_177059
chr9	45206143	45206586	in	352	Fxyd2	NR_028499
chr7	31829341	31829779	in	-9	Fxyd5	NM_008761
chr9	45178924	45179267	downstream	2907	Fxyd6	NM_022004
chr5	129092411	129092551	upstream	12319	Fzd10	NM_175284
chr1	64823913	64824041	upstream	37839	Fzd5	NM_001042659
chr1	59424266	59424391	upstream	112474	Fzd7	NM_008057
chr1	59476275	59476429	upstream	60465	Fzd7	NM_008057
chr18	8895357	8895560	upstream	315246	Fzd8	NM_008058
chr5	135771564	135771698	upstream	42897	Fzd9	NM_010246
chrX	166619872	166620174	upstream	201273	G530011O06Rik	NR_029457
chrX	166621894	166622206	upstream	203295	G530011O06Rik	NR_029457
chrX	166582707	166583017	upstream	164108	G530011O06Rik	NR_029457
chrX	166618966	166619307	upstream	200367	G530011O06Rik	NR_029457
chrX	166588139	166588496	upstream	169540	G530011O06Rik	NR_029457
chrX	166621887	166622240	upstream	203288	G530011O06Rik	NR_029457
chrX	166627255	166627395	upstream	208656	G530011O06Rik	NR_029457
chrX	166508406	166508867	upstream	89807	G530011O06Rik	NR_029457
chrX	166581318	166581508	upstream	162719	G530011O06Rik	NR_029457
chrX	166610834	166611165	upstream	192235	G530011O06Rik	NR_029457
chrX	166581899	166582122	upstream	163300	G530011O06Rik	NR_029457
chrX	166616244	166616434	upstream	197645	G530011O06Rik	NR_029457
chrX	166634174	166634517	upstream	215575	G530011O06Rik	NR_029457
chrX	166632262	166632387	upstream	213663	G530011O06Rik	NR_029457
chrX	166506826	166506951	upstream	88227	G530011O06Rik	NR_029457
chrX	166499245	166499382	upstream	80646	G530011O06Rik	NR_029457
chrX	166629546	166629789	upstream	210947	G530011O06Rik	NR_029457
chrX	166581983	166582227	upstream	163384	G530011O06Rik	NR_029457
chrX	166626305	166626578	upstream	207706	G530011O06Rik	NR_029457
chrX	166631899	166632392	upstream	213300	G530011O06Rik	NR_029457
chrX	166611322	166611821	upstream	192723	G530011O06Rik	NR_029457
chrX	166622716	166622920	upstream	204117	G530011O06Rik	NR_029457
chrX	166620826	166621190	upstream	202227	G530011O06Rik	NR_029457
chrX	166619100	166619328	upstream	200501	G530011O06Rik	NR_029457
chrX	166584336	166584728	upstream	165737	G530011O06Rik	NR_029457
chrX	166622713	166622915	upstream	204114	G530011O06Rik	NR_029457
chrX	166615486	166615858	upstream	196887	G530011O06Rik	NR_029457
chrX	166611380	166611645	upstream	192781	G530011O06Rik	NR_029457
chrX	166585086	166585221	upstream	166487	G530011O06Rik	NR_029457
chrX	166603118	166603616	upstream	184519	G530011O06Rik	NR_029457
chrX	166428254	166428922	upstream	9655	G530011O06Rik	NR_029457
chrX	166425304	166425732	upstream	6705	G530011O06Rik	NR_029457
chrX	166417931	166418186	in	-918	G530011O06Rik	NR_029457
chr17	35205247	35205301	upstream	368	G6b	NM_001033221
chr11	102054060	102054600	downstream	5298	G6pc3	NM_175935
chr5	61713832	61713963	upstream	483999	G6pd2	NM_019468
chr17	37186803	37187558	downstream	6143	Gabbr1	NM_019439
chr5	72048150	72048499	downstream	3147	Gabra4	NM_010251
chr7	65054078	65054378	downstream	209786	Gabrb3	NM_008071
chr11	41656077	41656222	downstream	159889	Gabrg2	NM_008073
chr13	52013586	52013746	downstream	73793	Gadd45g	NM_011817
chr9	115582379	115582532	upstream	233943	Gadl1	NM_028638
chr9	115744914	115745048	upstream	71408	Gadl1	NM_028638
chr5	138717411	138718237	upstream	1679	Gal3st4	NM_001033416
chr12	99497999	99498348	in	-1670	Galc	NM_008079
chr11	115873290	115873338	downstream	2493	Galk1	NM_016905
chr11	115869153	115869311	downstream	6630	Galk1	NM_016905
chr17	80561054	80561179	downstream	36494	Galm	NM_176963
chr2	54634860	54634985	downstream	348313	Galnt13	NM_173030
chr7	118887155	118887280	downstream	38086	Galnt18	NM_173739
chr10	98594114	98594162	downstream	25596	Galnt4	NM_015737
chr5	110968335	110968481	upstream	2788	Galnt9	NM_198306
chr8	61727227	61727352	upstream	335053	Galntl6	NM_175032
chr18	82470437	82470568	downstream	107482	Galr1	NM_008082
chr18	82576885	82576933	in	-1284	Galr1	NM_008082
chr15	78871539	78871787	in	1225	Galr3	NM_015738
chr5	30426435	30426593	upstream	3050	Gareml	NM_001167879
chrX	7542179	7542818	downstream	4607	Gata1	NM_008089
chr6	88149288	88150045	downstream	2881	Gata2	NM_008090
chr6	88150486	88150835	downstream	4079	Gata2	NM_008090
chr2	9804385	9804730	upstream	2408	Gata3	NM_008091
chr14	63863471	63863914	in	-2637	Gata4	NM_001310610
chr5	134363917	134364048	upstream	209450	Gatsl2	NM_030719
chr5	24040314	24040842	upstream	5898	Gbx1	NM_015739
chr11	120375242	120375426	upstream	14548	Gcgr	NM_008101
chr10	128320724	128320849	downstream	9800	Gdf11	NM_010272
chr12	8307512	8308050	downstream	2998	Gdf7	NM_013527
chr12	8306017	8306141	downstream	4493	Gdf7	NM_013527
chr15	7652794	7652939	upstream	105003	Gdnf	NM_001301332
chr15	7811402	7811562	downstream	48103	Gdnf	NM_001301357
chr15	7765585	7765723	in	2036	Gdnf	NM_001301357
chr7	105028255	105028391	upstream	37962	Gdpd4	NM_177696
chr7	106528362	106528919	in	304	Gdpd5	NM_201352
chr4	11626150	11626277	upstream	3193	Gem	NM_010276
chr17	80620153	80620651	upstream	1425	Gemin6	NM_026053
chr11	102767253	102767611	upstream	6989	Gfap	NM_010277
chr5	108152924	108153467	in	-2439	Gfi1	NM_010278
chr14	71289190	71289643	in	1277	Gfra2	NM_008115
chr14	71289995	71291180	in	2082	Gfra2	NM_008115
chr7	29955729	29956177	in	2321	Ggn	NM_182696
chr10	75052784	75053127	downstream	2909	Ggt5	NM_011820
chr15	3493995	3494203	downstream	39597	Ghr	NM_001286370
chr6	55325211	55325759	in	923	Ghrhr	NM_001003685
chr5	137962841	137963070	downstream	4984	Gigyf1	NM_031408
chr7	19749205	19749638	downstream	4021	Gipr	NM_001080815
chr4	126989635	126989968	downstream	3398	Gja4	NM_008120
chr4	127276030	127276176	upstream	238872	Gjb5	NM_010291
chr4	127288045	127288254	upstream	250887	Gjb5	NM_010291
chr14	57799633	57799761	upstream	45435	Gjb6	NM_001271663
chr14	57754698	57754851	upstream	500	Gjb6	NM_001271663
chr14	57743563	57743819	downstream	10635	Gjb6	NM_001271663
chr11	58997923	58998251	in	-405	Gjc2	NM_175452
chr5	98161791	98161916	upstream	274014	Gk2	NM_010294
chr5	98146456	98146655	upstream	258679	Gk2	NM_010294
chr10	126776757	126777129	downstream	3628	Gli1	NM_010296
chr1	121136241	121136366	upstream	184295	Gli2	NM_001081125
chr10	111544262	111544396	downstream	26103	Glipr1l2	NM_026223
chr4	107096246	107096387	upstream	8827	Glis1	NM_147221
chr19	28789635	28789762	upstream	33318	Glis3	NM_001305671
chr17	30994352	30994583	upstream	42209	Glp1r	NM_021332
chr17	30957222	30957351	upstream	79339	Glp1r	NM_021332
chr17	31015668	31016031	upstream	20893	Glp1r	NM_021332
chr1	90399790	90400089	downstream	8601	Glrp1	NM_008132
chr5	128177520	128177645	downstream	67139	Glt1d1	NM_177005
chr5	128377511	128377645	downstream	267130	Glt1d1	NM_177005
chr7	16530968	16531307	in	-2489	Gltscr2	NM_133831
chr14	24112170	24112530	upstream	196627	Gm10248	NR_033550
chr12	118271640	118271929	downstream	119852	Gm10421	NR_033538
chr5	54602883	54603013	upstream	136097	Gm10440	NR_038045
chr4	41985909	41985957	in	2400	Gm10591	NM_001193668
chr9	44949195	44949544	upstream	3756	Gm10684	NR_033547
chr3	94046195	94046375	upstream	62330	Gm10696	NM_001146107
chr10	81111608	81112041	in	1795	Gm10778	NM_001142963
chr19	6004965	6005099	upstream	5404	Gm10814	NR_045783
chr15	78843418	78843850	in	-53	Gm10865	NR_045746
chr15	76107292	76107629	upstream	5273	Gm10872	NR_045747
chr9	26734034	26734179	upstream	1618	Gm1110	NM_001281475
chr2	166060204	166060338	upstream	36953	Gm11468	NR_033467
chr2	166117502	166117634	downstream	20345	Gm11468	NR_033467
chr11	107010473	107010613	upstream	5998	Gm11715	NM_001308498
chr11	117347279	117347327	downstream	3848	Gm11733	NR_130966
chr4	4484186	4484320	upstream	25831	Gm11780	NM_001277919
chr11	44733299	44733447	downstream	198881	Gm12159	NR_045100
chr4	103291766	103292108	downstream	238912	Gm12718	NR_040673
chr4	103289445	103289598	downstream	236591	Gm12718	NR_040673
chr4	121267745	121267879	downstream	28735	Gm12887	NM_001099309
chr4	131481521	131482284	upstream	3827	Gm12992	NR_102394
chr4	146551124	146551996	downstream	3400	Gm13152	NM_001039209
chr4	42626052	42626390	in	2398	Gm13304	NM_001193666
chr4	42036262	42036615	downstream	4814	Gm13305	NM_001099348
chr4	42024755	42025203	upstream	467	Gm13306	NM_001199963
chr4	41812996	41813279	downstream	2871	Gm13308	NM_001177580
chr2	20723270	20723426	upstream	164980	Gm13375	NR_033225
chr4	34711739	34711911	upstream	6481	Gm136	NM_001033255
chr2	66279235	66279360	in	2299	Gm13629	NR_033495
chr1	64003756	64003978	upstream	5294	Gm13749	NR_027824
chr2	117605500	117605777	downstream	34788	Gm13985	NR_126427
chr2	128257013	128257366	in	-74	Gm14005	NR_028590
chr2	158439348	158439396	upstream	1139	Gm14204	NR_040358
chr2	158439033	158439282	upstream	824	Gm14204	NR_040358
chrX	6952573	6953001	in	1523	Gm14379	NR_026741
chr14	46961519	46961653	upstream	35429	Gm15217	NR_037981
chr7	103631543	103631682	upstream	139319	Gm15412	NR_046043
chr3	89184815	89184863	upstream	8720	Gm15417	NR_040403
chr7	52239004	52239052	upstream	1015	Gm15545	NR_045266
chr6	88745852	88746011	upstream	44745	Gm15612	NR_045880
chr6	88791749	88791797	in	902	Gm15612	NR_045880
chr16	43391399	43391533	downstream	30660	Gm15713	NR_046026
chr16	43503832	43504090	upstream	81773	Gm15713	NR_046026
chr7	75439201	75439668	upstream	15971	Gm16157	NR_040340
chr5	42649474	42649599	downstream	192526	Gm16223	NR_131130
chrY	2049552	2049865	upstream	71218	Gm16501	NM_001113395
chr8	47825378	47825525	in	-1491	Gm16675	NR_045750
chr16	4939072	4939410	in	-2513	Gm16861	NR_037666
chr14	43047503	43047635	upstream	206898	Gm17026	NR_105055
chr14	105355447	105355590	downstream	160196	Gm17066	NR_040628
chr8	129026116	129026247	upstream	25401	Gm17296	NM_001159907
chr8	129049085	129049286	upstream	48370	Gm17296	NM_001159907
chr1	12591414	12591548	upstream	63979	Gm17644	NR_045297
chr12	26163491	26163744	downstream	351703	Gm17746	NR_045844
chr8	111775181	111775329	downstream	91377	Gm1943	NR_002928
chr7	113693759	113693884	downstream	96150	Gm1966	NM_001277182
chr15	70641586	70641713	downstream	889174	Gm19782	NR_045071
chr4	42044623	42045046	upstream	3546	Gm2002	NM_001100596
chr4	42041186	42041444	in	-141	Gm2002	NM_001100596
chr12	62625641	62625984	upstream	1084	Gm20063	NR_045049
chr17	52029322	52029486	downstream	9521	Gm20098	NR_045095
chr10	18917937	18918192	downstream	33144	Gm20139	NR_038022
chr13	72843904	72844031	upstream	76142	Gm20554	NR_030701
chr1	166777510	166777649	upstream	13491	Gm20743	NR_040303
chr9	67781340	67781465	downstream	93931	Gm20745	NR_045745
chr3	37865265	37865400	downstream	69781	Gm20755	NR_040559
chr7	46564804	46564929	upstream	43150	Gm21276	NR_073038
chr8	112958122	112958275	downstream	69884	Gm21283	NR_105058
chrY	2143374	2143533	upstream	11274	Gm21704	NM_001270515
chrX	32098163	32098297	downstream	35287	Gm21950	NM_001270667
chr8	89995700	89995948	in	686	Gm2694	NR_125722
chrX	31022173	31022298	upstream	35758	Gm2837	NR_040388
chr7	77426105	77426473	downstream	58353	Gm29683	NR_131145
chr10	66322720	66322926	upstream	142852	Gm31763	NR_110511
chr10	66380498	66380624	upstream	85074	Gm31763	NR_110511
chr2	19741915	19742201	upstream	160641	Gm3230	NR_033642
chr5	147327090	147327463	downstream	3642	Gm3402	NM_001243111
chr17	15178189	15178727	in	-2334	Gm3417	NM_001123368
chrX	54695609	54695753	downstream	35534	Gm364	NM_001128625
chr3	34669805	34669972	in	809	Gm38509	NR_110488
chr9	46811129	46811267	downstream	6556	Gm4791	NM_001243258
chr1	168500544	168500671	upstream	71075	Gm4846	NM_001164306
chr3	137122104	137122230	downstream	95232	Gm4861	NM_177665
chr10	88194739	88194966	in	-1107	Gm4925	NM_001037166
chr10	57698842	57699385	in	-2566	Gm4981	NM_001034869
chr13	44183512	44183660	upstream	30773	Gm5083	NR_045285
chr13	60381920	60382076	downstream	77339	Gm5084	NR_036449
chr13	98575009	98575160	downstream	247305	Gm5086	NR_046157
chr3	137732855	137733113	upstream	753	Gm5105	NR_037975
chr9	60866730	60866874	downstream	4105	Gm5122	NR_040767
chr9	60847427	60847561	upstream	15198	Gm5122	NR_040767
chr3	37600546	37600671	downstream	24486	Gm5148	NM_198657
chr11	89010932	89011094	downstream	78028	Gm525	NM_001033266
chr10	21395860	21395985	upstream	12540	Gm5420	NR_045843
chr14	34855036	34855469	downstream	3023	Gm5460	NM_001034880
chr15	24429764	24429938	upstream	911932	Gm5468	NR_027376
chr15	25342196	25342523	in	250	Gm5468	NR_027376
chr1	13864672	13864833	upstream	85912	Gm5523	NR_004447
chr8	12326601	12326729	upstream	56919	Gm5607	NR_027975
chr9	36350540	36350701	in	-1008	Gm5615	NM_001033783
chr6	85073565	85073828	downstream	4273	Gm5878	NM_001034902
chr5	10865243	10865378	in	2215	Gm6455	NR_003596
chr14	48797701	48798129	upstream	18439	Gm6498	NR_003630
chr5	112870770	112871193	upstream	5425	Gm6588	NM_001177504
chr3	35393263	35393397	downstream	173572	Gm6639	NR_040748
chr16	36197659	36197784	in	-2313	Gm6815	NR_102685
chr6	142799893	142800046	downstream	39393	Gm7457	NR_045707
chr6	142823752	142823890	downstream	63252	Gm7457	NR_045707
chr6	142762347	142762815	in	1597	Gm7457	NR_045707
chr5	119755767	119755951	upstream	103990	Gm7538	NR_046033
chr5	119796736	119796861	upstream	144959	Gm7538	NR_046033
chr6	98532244	98532372	upstream	237746	Gm765	NM_001128092
chr6	142747993	142748127	downstream	6743	Gm766	NM_001145390
chr6	142750639	142750773	downstream	4097	Gm766	NM_001145390
chr1	172298522	172298681	upstream	60309	Gm7694	NM_001198955
chrX	53465155	53465593	in	-2903	Gm773	NM_001033423
chrX	53464605	53464883	downstream	3203	Gm773	NM_001033423
chrX	131907817	131908116	in	1995	Gm7903	NM_001242937
chr2	160046979	160047114	downstream	108001	Gm826	NM_001033411
chr4	45629239	45629378	upstream	64971	Gm829	NM_001033412
chr4	151983407	151983586	upstream	85991	Gm833	NR_033138
chr4	152071033	152071163	in	1385	Gm833	NR_033138
chr4	152071003	152071580	in	1355	Gm833	NR_033138
chr10	97924124	97924262	upstream	107873	Gm8633	NR_045179
chr10	103609659	103609843	upstream	2169	Gm8764	NM_001270900
chr13	50795348	50795517	downstream	3901	Gm8765	NM_001244649
chr14	118704439	118704619	downstream	40310	Gm9376	NM_001101609
chr19	4699450	4700097	in	-1218	Gm960	NM_001033447
chr12	27852850	27852984	upstream	5719	Gm9866	NR_045868
chr13	32284743	32284882	downstream	147420	Gmds	NM_146041
chr13	24817926	24818060	downstream	37630	Gmnn	NM_020567
chr13	45674249	45674410	downstream	73687	Gmpr	NM_025508
chr13	45657488	45657615	downstream	56926	Gmpr	NM_025508
chr13	45603875	45604113	downstream	3313	Gmpr	NM_025508
chr5	141289465	141289608	downstream	18670	Gna12	NM_010302
chr10	74430625	74431449	downstream	2900	Gnaz	NM_010311
chr5	137974611	137975047	in	-1846	Gnb2	NM_010312
chr11	48490813	48490955	upstream	120798	Gnb2l1	NM_008143
chr9	75148210	75148259	upstream	3634	Gnb5	NM_010313
chr14	20777623	20778071	downstream	20042	Gng2	NM_001285911
chr19	8914295	8914343	in	-1441	Gng3	NM_010316
chr7	17478884	17479482	downstream	4000	Gng8	NM_010320
chr17	46872951	46873294	upstream	5087	Gnmt	NM_010321
chr14	46031134	46031268	upstream	20913	Gnpnat1	NM_019425
chr19	42326505	42326853	upstream	1473	Golga7b	NM_027694
chr15	12288190	12288315	downstream	39190	Golph3	NM_025673
chr1	165482312	165482443	upstream	146790	Gorab	NM_178883
chr11	103562512	103563410	upstream	1738	Gosr2	NM_019650
chr8	99185899	99186083	upstream	771884	Got2	NM_010325
chr8	98995502	98995668	upstream	581487	Got2	NM_010325
chr16	18623014	18623568	in	-1482	Gp1bb	NM_001001999
chr19	54943671	54943798	downstream	232016	Gpam	NM_008149
chr12	87555065	87555323	upstream	25512	Gpatch2l	NM_027405
chr14	115604845	115605066	downstream	115659	Gpc5	NM_175500
chr14	115604839	115605064	downstream	115653	Gpc5	NM_175500
chr14	115596745	115596870	downstream	107559	Gpc5	NM_175500
chr14	115581642	115581767	downstream	92456	Gpc5	NM_175500
chr14	115483417	115483552	upstream	5769	Gpc5	NM_175500
chr14	117657014	117657302	downstream	334746	Gpc6	NM_001079844
chr14	117772577	117772713	downstream	450309	Gpc6	NM_001079844
chr14	117024934	117025067	upstream	297334	Gpc6	NM_001079844
chr14	116616032	116616184	upstream	706236	Gpc6	NM_001079844
chr14	117148813	117148984	upstream	173455	Gpc6	NM_001079844
chr14	117782592	117782736	downstream	460324	Gpc6	NM_001079844
chr14	117073835	117073970	upstream	248433	Gpc6	NM_001079844
chr14	116844203	116844328	upstream	478065	Gpc6	NM_001079844
chr14	116996977	116997121	upstream	325291	Gpc6	NM_001079844
chr14	117782599	117782826	downstream	460331	Gpc6	NM_001079844
chr14	117747539	117747673	downstream	425271	Gpc6	NM_001079844
chr14	117211394	117211608	upstream	110874	Gpc6	NM_001079844
chr14	116692840	116693006	upstream	629428	Gpc6	NM_001079844
chr14	117100000	117100134	upstream	222268	Gpc6	NM_001079844
chr14	117181370	117181589	upstream	140898	Gpc6	NM_001079844
chr14	117817435	117817576	downstream	495167	Gpc6	NM_001079844
chr14	117031708	117031990	upstream	290560	Gpc6	NM_001079844
chr14	116904089	116904259	upstream	418179	Gpc6	NM_001079844
chr14	117169011	117169145	upstream	153257	Gpc6	NM_001079844
chr14	116669560	116669795	upstream	652708	Gpc6	NM_001079844
chr14	117562654	117562788	downstream	240386	Gpc6	NM_001079844
chr9	114858972	114859106	upstream	14117	Gpd1l	NM_175380
chr2	57422731	57422863	downstream	334189	Gpd2	NM_010274
chr19	6224823	6225156	in	423	Gpha2	NM_130453
chr19	6223473	6224467	in	-927	Gpha2	NM_130453
chr13	25055659	25055784	downstream	22889	Gpld1	NM_008156
chrX	162776538	162776588	upstream	3696	Gpm6b	NM_001177956
chrX	54754903	54755051	downstream	3781	Gpr101	NM_001033360
chr12	114098127	114098266	downstream	2750	Gpr132	NM_019925
chr5	139863749	139864087	in	-108	Gpr146	NM_001038703
chr3	62602691	62602847	upstream	191879	Gpr149	NM_177346
chr1	167284469	167284594	downstream	53966	Gpr161	NM_001310430
chr4	132767648	132767696	downstream	2553	Gpr3	NM_008154
chr11	120626826	120627130	upstream	16509	Gps1	NM_001177874
chr11	69729523	69729771	downstream	4080	Gps2	NM_019726
chr11	69722609	69722768	upstream	2834	Gps2	NM_019726
chr11	69726386	69726535	in	693	Gps2	NM_019726
chr15	76524109	76524560	upstream	834	Gpt	NM_182805
chr7	107417933	107418376	downstream	7130	Gpx2-ps1	NR_033563
chr13	21387526	21387651	upstream	1221	Gpx5	NM_010343
chr13	21390105	21390528	upstream	3800	Gpx5	NM_010343
chr7	31934037	31934189	downstream	3782	Gramd1a	NM_027898
chr15	80403071	80403304	in	2045	Grap2	NM_001289442
chr11	56810538	56810739	upstream	12331	Gria1	NM_008165
chr14	35634121	35634359	downstream	3050	Grid1	NM_008166
chr6	62217617	62217762	upstream	986983	Grid2	NM_008167
chr4	125163196	125163654	upstream	2628	Grik3	NM_001081097
chr7	25858225	25858477	in	-1163	Grik5	NM_008168
chr7	53122086	53122249	in	-1965	Grin2d	NM_008172
chr7	53123976	53124410	in	-75	Grin2d	NM_008172
chrX	7367420	7367881	in	2302	Gripap1	NM_207670
chr11	50665971	50666426	downstream	4035	Grm6	NM_173372
chr11	50664050	50664493	in	1864	Grm6	NM_173372
chr11	50673101	50673433	downstream	11165	Grm6	NM_173372
chr6	110692105	110692239	downstream	98764	Grm7	NM_177328
chr11	98487283	98487408	in	1610	Gsdma3	NM_001007461
chr15	63478688	63478836	downstream	163356	Gsdmc	NM_031378
chr7	26020275	26020738	downstream	4345	Gsk3a	NM_001031667
chr10	75289831	75290369	upstream	2793	Gstt4	NM_029472
chr17	35809451	35809705	downstream	2987	Gtf2h4	NM_010364
chr8	74004253	74005041	upstream	5498	Gtpbp3	NM_032544
chr2	162916077	162916535	in	-1260	Gtsf1l	NM_026630
chr4	119304002	119304637	upstream	4084	Guca2a	NM_008190
chr14	63072240	63072674	downstream	4636	Gucy1b2	NM_172810
chr15	92821453	92821598	downstream	285812	Gxylt1	NM_001033275
chr10	79147612	79148040	upstream	1902	Gzmm	NM_001302485
chr10	79156731	79157079	in	2161	Gzmm	NM_001302499
chr7	149801632	149802009	upstream	35831	H19	NR_130973
chr7	149804055	149804626	upstream	38254	H19	NR_130973
chr7	149799655	149800008	upstream	33854	H19	NR_130973
chr15	78856564	78857192	in	-77	H1f0	NM_008197
chr15	98086649	98086990	downstream	2839	H1fnt	NM_027304
chr17	34435985	34436418	upstream	4576	H2-Eb1	NM_010382
chr17	37408133	37408501	downstream	3205	H2-M3	NM_013819
chr17	37125331	37125779	downstream	2868	H2-M5	NM_001115075
chr10	61253608	61253956	upstream	5246	H2afy2	NM_207000
chr2	13926842	13927004	downstream	52570	Hacd1	NM_013935
chr11	57640986	57641241	downstream	6413	Hand1	NM_008213
chr8	59798178	59798526	in	399	Hand2	NM_010402
chr8	59795366	59795699	upstream	2163	Hand2	NM_010402
chr8	72607565	72607815	in	2138	Hapln4	NM_177900
chr2	34894059	34894412	downstream	24652	Hc	NM_010406
chr10	82160028	82160603	in	277	Hcfc2	NM_001081218
chr2	152930991	152931039	upstream	962	Hck	NM_001172117
chr3	88963219	88963355	downstream	2610	Hcn3	NM_008227
chr3	88962499	88962952	downstream	3330	Hcn3	NM_008227
chr9	58745414	58745565	downstream	76346	Hcn4	NM_001081192
chr6	91107631	91107679	downstream	3073	Hdac11	NM_144919
chr6	91107331	91107564	downstream	2773	Hdac11	NM_144919
chr1	94160582	94160707	upstream	113862	Hdac4	NM_207225
chr1	94070170	94070303	upstream	23450	Hdac4	NM_207225
chr1	94065515	94065743	upstream	18795	Hdac4	NM_207225
chr12	35484847	35485055	downstream	118670	Hdac9	NM_001271386
chr10	30937873	30938016	upstream	93087	Hddc2	NM_027168
chr16	33726710	33727058	downstream	44409	Heg1	NM_175256
chr10	119494968	119495140	downstream	56803	Helb	NM_080446
chr9	24869572	24869752	downstream	88458	Herpud2	NM_020586
chr16	30066040	30066868	downstream	2848	Hes1	NM_008235
chr11	68933698	68934031	in	1744	Hes7	NM_033041
chr11	102972214	102972348	upstream	3174	Hexim1	NM_138753
chr5	107257979	107258220	downstream	98680	Hfm1	NM_177873
chr8	82551687	82551837	downstream	31970	Hhip	NM_020259
chr6	38769039	38769168	downstream	20021	Hipk2	NM_001136065
chr13	23790431	23790881	in	-1896	Hist1h4c	NM_178208
chr13	42148333	42148771	downstream	3194	Hivep1	NM_007772
chr4	119548369	119548520	downstream	63337	Hivep3	NM_010657
chr4	119544962	119545130	downstream	59930	Hivep3	NM_010657
chr4	119606319	119606575	downstream	121287	Hivep3	NM_010657
chr16	94352212	94352339	downstream	159001	Hlcs	NM_139145
chr9	75853291	75853421	upstream	7242	Hmgcll1	NM_173731
chr16	96353793	96353936	upstream	2711	Hmgn1	NM_008251
chr16	96353684	96353912	upstream	2602	Hmgn1	NM_008251
chr7	138698315	138698555	downstream	2990	Hmx2	NM_145998
chr7	138688288	138688347	downstream	4062	Hmx3	NM_008257
chr7	138687800	138688128	downstream	3574	Hmx3	NM_008257
chr7	138682423	138682551	upstream	1803	Hmx3	NM_008257
chr3	3195878	3196003	upstream	309901	Hnf4g	NM_013920
chr3	4002212	4002347	downstream	496433	Hnf4g	NM_013920
chr7	26538144	26538272	downstream	3326	Hnrnpul1	NM_178089
chr6	52190214	52190362	in	-2639	Hoxa10	NM_001122950
chr6	52196027	52196580	in	-1782	Hoxa11	NM_010450
chr6	52199850	52200193	upstream	2291	Hoxa11	NM_010450
chr6	52196847	52197008	in	-962	Hoxa11	NM_010450
chr6	52195579	52196000	in	2338	Hoxa11os	NR_015348
chr6	52126852	52128180	upstream	10272	Hoxa2	NM_010451
chr6	52126736	52126786	upstream	10156	Hoxa2	NM_010451
chr6	52162656	52163004	in	-2410	Hoxa3	NM_010452
chr6	52140327	52140802	downstream	3125	Hoxa4	NM_008265
chr11	96208033	96208403	upstream	2662	Hoxb2	NM_134032
chr11	96205326	96205879	in	2244	Hoxb3	NM_010458
chr11	96165727	96166080	downstream	3152	Hoxb5	NM_008268
chr11	96157356	96157705	upstream	878	Hoxb6	NM_008269
chr11	96147553	96147801	in	1594	Hoxb7	NM_010460
chr11	96142625	96143080	in	1407	Hoxb8	NM_010461
chr15	102768619	102768667	downstream	3586	Hoxc12	NM_010463
chr15	102815732	102815974	upstream	2987	Hoxc8	NM_010466
chr15	102826964	102828077	downstream	8245	Hoxc8	NM_010466
chr2	74530194	74530427	in	2247	Hoxd10	NM_013554
chr2	74524627	74525380	upstream	3070	Hoxd10	NM_013554
chr2	74538187	74538244	upstream	2234	Hoxd8	NM_001290731
chr12	17720327	17720455	downstream	24958	Hpcal1	NM_016677
chr7	31900918	31901285	in	-1427	Hpn	NM_001110252
chr19	42853510	42853760	downstream	2706	Hps1	NM_019424
chr6	114341516	114341774	upstream	4163	Hrh1	NM_008285
chr13	54283997	54284340	upstream	1250	Hrh2	NM_001010973
chr2	179835931	179836179	downstream	4931	Hrh3	NR_102309
chr3	93158117	93158245	downstream	36697	Hrnr	NM_133698
chr3	93158118	93158252	downstream	36698	Hrnr	NM_133698
chr12	8317442	8318200	upstream	546	Hs1bp3	NM_021429
chr5	40477766	40477891	upstream	440146	Hs3st1	NM_010474
chr11	63410062	63410351	downstream	327474	Hs3st3b1	NM_018805
chr11	63702628	63703296	downstream	34908	Hs3st3b1	NM_018805
chr7	131214973	131215240	downstream	90529	Hs3st4	NM_001252072
chr10	35628535	35628727	upstream	595827	Hs3st5	NM_001081208
chr14	119593293	119593445	downstream	58057	Hs6st3	NM_015820
chr14	119758346	119758600	downstream	223110	Hs6st3	NM_015820
chr14	119593283	119593436	downstream	58047	Hs6st3	NM_015820
chr14	119596052	119596245	downstream	60816	Hs6st3	NM_015820
chr14	119701670	119701804	downstream	166434	Hs6st3	NM_015820
chr14	119751475	119751601	downstream	216239	Hs6st3	NM_015820
chr14	119673172	119673331	downstream	137936	Hs6st3	NM_015820
chr14	119612496	119612837	downstream	77260	Hs6st3	NM_015820
chr14	119691707	119691845	downstream	156471	Hs6st3	NM_015820
chr14	119616019	119616154	downstream	80783	Hs6st3	NM_015820
chr14	119596571	119596696	downstream	61335	Hs6st3	NM_015820
chr14	119758313	119758606	downstream	223077	Hs6st3	NM_015820
chr14	119596562	119596696	downstream	61326	Hs6st3	NM_015820
chr14	119672383	119672535	downstream	137147	Hs6st3	NM_015820
chr18	80442465	80442599	downstream	3126	Hsbp1l1	NM_001136181
chr16	35700710	35700915	upstream	67511	Hspbap1	NM_175111
chr13	106233992	106234040	in	2220	Htr1a	NM_008308
chr5	28169795	28170440	downstream	3559	Htr5a	NM_008314
chr16	90436498	90436677	downstream	52107	Hunk	NM_015755
chr16	90436508	90436649	downstream	52117	Hunk	NM_015755
chr8	112793194	112793434	downstream	4568	Hydin	NM_172916
chr9	61014386	61014523	downstream	30315	I730028E13Rik	NR_045705
chr13	49867481	49867661	downstream	92233	Iars	NM_172015
chr9	20831572	20831905	in	-244	Icam4	NM_023892
chr10	77525884	77526512	upstream	3978	Icosl	NM_015790
chr11	115266853	115266996	downstream	4024	Ict1	NM_026729
chr19	37405415	37405570	in	-1688	Ide	NM_031156
chr7	87295258	87295383	upstream	33272	Idh2	NM_173011
chr7	87263697	87263831	upstream	1711	Idh2	NM_173011
chr2	130109606	130109954	in	-2581	Idh3b	NM_130884
chr13	58261643	58261991	downstream	4884	Idnk	NM_001048060
chr7	149557156	149557619	downstream	2758	Ifitm10	NM_177265
chr16	14071292	14071421	upstream	82582	Ifitm7	NM_001270718
chr16	91372966	91373094	in	1939	Ifnar2	NM_010509
chr6	138582612	138582746	downstream	26103	Igbp1b	NM_015777
chr1	72923896	72923952	upstream	707	Igfbp5	NM_010518
chr1	72920212	72920370	downstream	2977	Igfbp5	NM_010518
chr4	45837094	45837422	downstream	4355	Igfbpl1	NM_018741
chr4	139910376	139910586	upstream	105900	Igsf21	NM_198610
chr4	139801545	139801893	downstream	2931	Igsf21	NM_198610
chr4	139880040	139880178	upstream	75564	Igsf21	NM_198610
chr7	20533506	20533744	downstream	4336	Igsf23	NM_027308
chr3	101179784	101180227	in	737	Igsf3	NM_207205
chr1	75059541	75059690	upstream	59566	Ihh	NM_010544
chr10	90535502	90535628	upstream	8031	Ikbip	NM_026166
chr11	98359652	98359778	downstream	49443	Ikzf3	NM_011771
chr9	45076861	45076989	in	-2368	Il10ra	NM_008348
chr1	40600227	40600382	downstream	30271	Il18rap	NM_010553
chr1	132807327	132807885	in	-2546	Il20	NM_021380
chr6	67396611	67396819	downstream	46988	Il23r	NM_144548
chr14	15248010	15248135	downstream	71252	Il3ra	NM_008369
chr7	52083966	52084418	upstream	5441	Il4i1	NM_010215
chr7	52093030	52093657	downstream	3623	Il4i1	NM_010215
chr7	52085566	52085714	upstream	3841	Il4i1	NM_010215
chr12	41797546	41797671	downstream	49120	Immp2l	NM_053122
chr4	5132761	5132896	upstream	410558	Impad1	NM_177730
chr1	63076704	63076838	upstream	82090	Ino80dos	NR_045915
chr7	146636861	146637002	downstream	64104	Inpp5a	NM_001127363
chr7	146571728	146572061	upstream	1029	Inpp5a	NM_001127363
chr8	74212033	74212386	in	883	Insl3	NM_013564
chr2	146043888	146044626	upstream	1594	Insm1	NM_016889
chr8	71356922	71357075	downstream	41345	Ints10	NM_027590
chr7	104629327	104629770	in	1862	Ints4	NM_027256
chr14	65567478	65567808	in	597	Ints9	NM_001253731
chr13	107550713	107550846	downstream	178032	Ipo11	NM_029665
chr14	121242995	121243196	upstream	65170	Ipo5	NM_023579
chr14	121358970	121359122	downstream	50805	Ipo5	NM_023579
chr14	121212677	121212996	upstream	95488	Ipo5	NM_023579
chr14	121243006	121243153	upstream	65159	Ipo5	NM_023579
chr14	121242430	121242556	upstream	65735	Ipo5	NM_023579
chr14	121125248	121125383	upstream	182917	Ipo5	NM_023579
chr14	121092930	121093069	upstream	215235	Ipo5	NM_023579
chr4	116165695	116165820	upstream	12208	Ipp	NM_008389
chr13	49520854	49520993	downstream	6122	Ippk	NM_001276399
chr1	91989146	91989614	downstream	62580	Iqca	NM_029122
chr9	106416764	106417206	in	1861	Iqcf5	NM_029300
chr6	121422566	121422913	downstream	2880	Iqsec3	NM_001033354
chr7	19590546	19590889	downstream	3383	Irf2bp1	NM_178757
chr7	148446116	148446255	downstream	7957	Irf7	NM_001252601
chr8	123289463	123289650	downstream	29175	Irf8	NM_001301811
chr8	123262828	123263186	in	2290	Irf8	NM_001301811
chr8	123261647	123261792	in	1109	Irf8	NM_001301811
chr13	72096807	72097992	downstream	6114	Irx1	NM_010573
chr8	94331838	94332088	upstream	4535	Irx3	NM_008393
chr13	73400024	73400393	downstream	4330	Irx4	NM_018885
chr8	73117338	73117777	in	959	Isyna1	NM_023627
chr11	102339560	102340003	upstream	6613	Itga2b	NM_010575
chr15	103197931	103198056	in	-1248	Itga5	NM_010577
chr9	118663734	118663859	downstream	45175	Itga9	NM_001113514
chr7	135295452	135295690	upstream	19757	Itgad	NM_001029872
chr10	76992507	76992775	in	1415	Itgb2	NM_008404
chr16	96646944	96647069	downstream	20027	Itgb2l	NM_008405
chr15	102061583	102062031	in	-2783	Itgb7	NM_013566
chr14	31734367	31734704	downstream	4156	Itih3	NM_008407
chr6	108163273	108163857	in	2184	Itpr1	NM_010585
chr6	146388598	146388723	downstream	63897	Itpr2	NM_019923
chr17	25964619	25964962	in	632	Jmjd8	NM_028101
chr2	163222520	163223083	downstream	2939	Jph2	NM_021566
chr14	55735767	55735815	in	-2005	Jph4	NM_177049
chr16	34346665	34346803	downstream	169198	Kalrn	NM_001164268
chr16	34572672	34572920	upstream	56809	Kalrn	NM_001164268
chr16	34514145	34514398	in	-1968	Kalrn	NM_001164268
chr1	36431638	36432596	upstream	3862	Kansl3	NM_172652
chr17	53709092	53709495	downstream	5047	Kat2b	NM_020005
chr14	22320187	22320819	downstream	3431	Kat6b	NM_017479
chr19	45154891	45154939	downstream	6513	Kazald1	NM_178929
chr19	45152504	45152861	downstream	4126	Kazald1	NM_178929
chr4	141729545	141729713	downstream	38328	Kazn	NM_001109684
chr6	126596322	126597050	in	-1497	Kcna1	NM_010595
chr7	53653923	53654048	downstream	4336	Kcnc1	NM_008421
chr7	53682242	53682993	downstream	32655	Kcnc1	NM_008421
chr7	53683141	53683269	downstream	33554	Kcnc1	NM_008421
chr10	111708749	111709097	downstream	2821	Kcnc2	NM_001025581
chr7	51847279	51847903	downstream	3274	Kcnc3	NM_001290682
chr7	51843385	51843528	upstream	620	Kcnc3	NM_001290682
chrX	7398230	7398287	upstream	404	Kcnd1	NM_008423
chrX	7396540	7396788	upstream	2094	Kcnd1	NM_008423
chr16	92205878	92206014	upstream	84505	Kcne2	NM_134110
chr16	92291475	92291927	in	842	Kcne2	NM_134110
chr18	80533723	80533861	downstream	29020	Kcng2	NM_001190373
chr1	194093076	194093215	downstream	80668	Kcnh1	NM_001038607
chr1	194277944	194278088	downstream	265536	Kcnh1	NM_001038607
chr5	23860332	23860675	upstream	1160	Kcnh2	NM_013569
chr12	76250157	76250314	downstream	29912	Kcnh5	NM_172805
chr17	52392871	52393011	upstream	346912	Kcnh8	NM_001031811
chr17	52742586	52742643	downstream	2803	Kcnh8	NM_001031811
chr11	33895341	33895669	upstream	398	Kcnip1	NM_001190886
chr19	45928407	45928532	upstream	36104	Kcnip2	NM_145704
chr5	48841698	48841832	downstream	33947	Kcnip4	NM_001199243
chr7	53078748	53079296	downstream	3119	Kcnj14	NM_145963
chr2	55632482	55632646	downstream	346352	Kcnj3	NM_001304810
chr16	95047879	95048004	downstream	32168	Kcnj6	NM_001025590
chr1	191169667	191169940	in	-404	Kcnk2	NM_001281847
chr5	30884873	30884998	upstream	3419	Kcnk3	NM_010608
chr19	5704279	5704407	in	1804	Kcnk7	NM_010609
chr15	72378473	72378725	in	-236	Kcnk9	NM_001033876
chr3	31512673	31512805	upstream	286701	Kcnmb2	NM_028231
chr8	73376689	73377152	downstream	5968	Kcnn1	NM_032397
chr3	89324435	89324578	in	2350	Kcnn3	NM_080466
chr1	22307118	22307243	upstream	352637	Kcnq5	NM_001310477
chr2	163994558	163994910	downstream	4041	Kcns1	NM_008435
chr1	190569802	190569968	downstream	263667	Kctd3	NM_172650
chr4	136103098	136103278	downstream	57290	Kdm1a	NM_133872
chr17	56467718	56468271	downstream	4496	Kdm4b	NM_172132
chr11	69224063	69224111	downstream	4864	Kdm6b	NM_001017426
chr5	31226425	31226988	downstream	4744	Khk	NM_008439
chr13	47030200	47030639	upstream	3363	Kif13a	NM_010617
chr1	138419304	138419446	downstream	57130	Kif14	NM_001287179
chr1	138426140	138426316	downstream	63966	Kif14	NM_001287179
chr2	108779727	108779863	upstream	338917	Kif18a	NM_139303
chr11	114610177	114610313	upstream	14275	Kif19a	NM_001102615
chr1	137989613	137989804	upstream	36114	Kif21b	NM_001039472
chr12	113451405	113451555	downstream	69237	Kif26a	NM_001097621
chr1	180524015	180524140	downstream	67010	Kif26b	NM_001161665
chr1	180459204	180459732	in	1949	Kif26b	NM_001161665
chr11	91053581	91053717	downstream	387038	Kif2b	NM_028547
chr17	49764475	49764609	downstream	12229	Kif6	NM_177052
chr1	135223476	135223809	in	1688	Kiss1	NM_178260
chr10	99459031	99459196	upstream	17176	Kitl	NM_013598
chr14	101020942	101021113	upstream	470177	Klf12	NM_010636
chr14	100180610	100180751	downstream	370155	Klf12	NM_010636
chr14	100310700	100310843	downstream	240065	Klf12	NM_010636
chr14	100966970	100967109	upstream	416205	Klf12	NM_010636
chr14	100249121	100249312	downstream	301644	Klf12	NM_010636
chr14	100936740	100937213	upstream	385975	Klf12	NM_010636
chr14	100312319	100312444	downstream	238446	Klf12	NM_010636
chr14	100189441	100189608	downstream	361324	Klf12	NM_010636
chr4	55663143	55663272	upstream	116046	Klf4	NM_010637
chr14	99966650	99966787	downstream	270991	Klf5	NM_009769
chr14	99890336	99890685	downstream	194677	Klf5	NM_009769
chr14	99831652	99831786	downstream	135993	Klf5	NM_009769
chr14	99868849	99868999	downstream	173190	Klf5	NM_009769
chr14	100003668	100003877	downstream	308009	Klf5	NM_009769
chr14	99831666	99831797	downstream	136007	Klf5	NM_009769
chr14	99878467	99878592	downstream	182808	Klf5	NM_009769
chrX	149672021	149672264	in	1434	Klf8	NM_173780
chr16	20066937	20067062	upstream	28439	Klhl24	NM_029436
chr7	83107997	83108235	downstream	117024	Klhl25	NM_182782
chr12	5557457	5557582	upstream	173219	Klhl29	NM_001164493
chr7	51037229	51037582	downstream	3056	Klk10	NM_133712
chr7	51033974	51034022	upstream	199	Klk10	NM_133712
chr7	50966260	50966493	in	324	Klk13	NM_001039042
chr7	50946992	50947360	downstream	3455	Klk14	NM_174866
chr7	51473205	51473660	downstream	3611	Klk1b5	NM_008456
chr7	51194233	51194586	upstream	3898	Klk1b7-ps	NR_033120
chr7	51224869	51224917	upstream	4311	Klk1b9	NM_010116
chr7	51232046	51232764	downstream	2866	Klk1b9	NM_010116
chr7	51137912	51138040	downstream	3621	Klk4	NM_019928
chr7	51075774	51075908	upstream	1889	Klk6	NM_001164697
chr7	51078438	51078991	in	525	Klk6	NM_001164697
chr7	51039907	51040455	upstream	5103	Klk9	NM_028660
chr15	98694284	98694832	downstream	9102	Kmt2d	NM_001033276
chr4	115553320	115553653	upstream	1434	Kncn	NM_001039124
chr7	147079476	147079719	in	882	Kndc1	NM_177261
chr2	118639814	118640462	in	2076	Knstrn	NM_026412
chr4	129348824	129349287	downstream	2937	Kpna6	NM_008468
chr3	92629143	92629301	downstream	3776	Kprp	NM_028629
chr11	100068887	100068935	in	-1937	Krt14	NM_016958
chr11	100117816	100118244	upstream	5850	Krt16	NM_008470
chr15	101647516	101648639	in	-3084	Krt2	NM_010668
chr11	99182380	99182638	downstream	3625	Krt25	NM_133730
chr11	99238303	99238656	upstream	336	Krt28	NM_027574
chr15	101754845	101755209	in	-2321	Krt4	NM_008475
chr15	101529934	101530060	upstream	3448	Krt6a	NM_008476
chr15	101383852	101383900	upstream	1012	Krt82	NM_053249
chr15	101388729	101389078	upstream	5889	Krt82	NM_053249
chr15	101382447	101382590	in	-643	Krt82	NM_053249
chr15	101382847	101383690	in	-243	Krt82	NM_053249
chr10	77289852	77290005	in	-1963	Krtap10-4	NM_001135991
chr16	89626875	89627018	upstream	53697	Krtap11-1	NM_001113406
chr16	89381374	89381508	downstream	24395	Krtap21-1	NM_028621
chr5	31554526	31555064	in	2448	Krtcap3	NM_027221
chr5	31548092	31548740	upstream	3736	Krtcap3	NM_027221
chr5	118042790	118042978	downstream	181030	Ksr2	NM_001114545
chrX	71117355	71117403	downstream	10568	L1cam	NM_008478
chrX	71117660	71117898	downstream	10263	L1cam	NM_008478
chr10	26235808	26235968	upstream	139067	L3mbtl3	NM_172787
chr6	124863909	124864462	upstream	436	Lag3	NM_008479
chr5	45893185	45893329	downstream	10823	Lap3	NM_024434
chr8	75878505	75878944	upstream	300	Large	NM_010687
chr9	60562645	60563093	downstream	3968	Larp6	NM_026235
chr7	133518321	133518864	upstream	3523	Lat	NM_010689
chr17	73268473	73268911	downstream	3079	Lbh	NM_029999
chr19	45333370	45333498	upstream	21894	Lbx1	NM_010691
chr19	45307137	45307482	downstream	4339	Lbx1	NM_010691
chr19	45312554	45313002	upstream	1078	Lbx1	NM_010691
chr6	83033518	83033956	upstream	590	Lbx2	NM_010692
chr2	25509140	25509693	upstream	2081	Lcn5	NM_007947
chr5	45028143	45028269	downstream	164592	Ldb2	NM_001077398
chr5	45264418	45264557	upstream	71683	Ldb2	NM_001077398
chr6	142455275	142455613	downstream	2952	Ldhb	NM_001302765
chr2	102025717	102025975	downstream	2650	Ldlrad3	NM_178886
chr18	68225863	68226328	downstream	135203	Ldlrad4	NM_172631
chr3	130893797	130893954	downstream	80339	Lef1	NM_001276403
chr1	134080615	134080873	upstream	5147	Lemd1	NM_001033250
chr7	29619645	29619693	in	2445	Lgals6	NM_010707
chr11	20853813	20853961	upstream	120952	Lgalsl	NM_173752
chr11	20851661	20851970	upstream	118800	Lgalsl	NM_173752
chr2	109758948	109759496	downstream	3395	Lgr4	NM_172671
chr13	94772320	94772496	upstream	53180	Lhfpl2	NM_172589
chr11	84339094	84339552	in	1933	Lhx1os	NR_038057
chr1	157585177	157585746	downstream	5730	Lhx4	NM_010712
chr5	120882323	120882671	in	2429	Lhx5	NM_008499
chr5	120885764	120885914	downstream	6120	Lhx5	NM_008499
chr2	35958764	35959220	in	-2816	Lhx6	NM_001083126
chr11	4164742	4164870	in	-56	Lif	NM_001039537
chr10	50909818	50909945	upstream	288349	Lilr4b	NM_001291893
chr10	51215905	51216047	downstream	7452	Lilrb4a	NM_001291894
chr5	67201226	67201368	downstream	66398	Limch1	NM_001001980
chr5	67162752	67162917	downstream	27924	Limch1	NM_001001980
chr5	67369572	67369709	downstream	12168	Limch1	NM_001256122
chr5	135178900	135179030	upstream	12690	Limk1	NM_010717
chr5	135186809	135187162	upstream	20599	Limk1	NM_010717
chr4	37238072	37238197	upstream	337545	Lingo2	NM_001165999
chr3	94205604	94205748	downstream	4714	Lingo4	NM_177250
chr9	70731637	70731879	downstream	52728	Lipc	NM_008280
chr7	26183232	26183675	upstream	476	Lipe	NM_010719
chr7	26173228	26173676	downstream	3653	Lipe	NM_001039507
chr18	75119365	75119413	downstream	3302	Lipg	NM_010720
chr3	96403253	96403697	in	198	Lix1l	NM_001163170
chr10	119678901	119679031	downstream	17036	Llph	NM_025431
chr9	57472257	57472600	upstream	1926	Lman1l	NM_199222
chr5	29657572	29657711	downstream	49108	Lmbr1	NM_020295
chr14	102676269	102676402	downstream	549375	Lmo7	NM_201529
chr14	102347058	102347213	downstream	220164	Lmo7	NM_201529
chr2	33497993	33498134	in	-38	Lmx1b	NM_010725
chr2	33498391	33498841	upstream	610	Lmx1b	NM_010725
chr8	110998826	110999026	downstream	111501	Lncbate1	NR_077224
chr5	75112149	75112274	upstream	11471	Lnx1	NM_001159577
chr15	94875760	94875906	downstream	105739	LOC100043315	NR_015482
chr1	38880456	38880805	upstream	646	Lonrf2	NM_001029878
chr3	91885160	91885723	downstream	3654	Lor	NM_008508
chr4	58558317	58558451	downstream	9598	Lpar1	NM_172989
chr3	145912544	145912685	downstream	30870	Lpar3	NM_022983
chr13	73559169	73559309	upstream	43411	Lpcat1	NM_145376
chr2	112047893	112048029	upstream	29854	Lpcat4	NM_207206
chr9	21748544	21748997	downstream	8077	Lppr2	NM_144935
chr17	48925610	48925943	upstream	144046	Lrfn2	NM_027452
chr7	31146370	31146703	downstream	3171	Lrfn3	NM_175478
chr19	4617439	4617882	in	-228	Lrfn4	NM_153388
chr14	37874731	37874859	upstream	4253	Lrit2	NM_173418
chr2	69360492	69360627	downstream	65382	Lrp2	NM_001081088
chr7	35990039	35990167	downstream	12075	Lrp3	NM_001024707
chr19	3689523	3689652	upstream	1209	Lrp5	NM_008513
chr4	107501444	107501892	downstream	28831	Lrp8	NR_033496
chr14	33739775	33739997	upstream	62542	Lrrc18	NM_026253
chr6	124729263	124729723	in	-2482	Lrrc23	NM_001302555
chr2	25143967	25144717	in	537	Lrrc26	NM_146117
chr17	67959173	67959298	downstream	24640	Lrrc30	NM_001033340
chr11	120575364	120575412	in	2098	Lrrc45	NM_153545
chr11	120572958	120573911	in	-308	Lrrc45	NM_153545
[truncated: 1,789 more rows]

## Sheet: Table S2_Gmnn ES peak and gene
chr	start	end	location	dist to TSS	Gene symbol	Ref seq gene
chr7	131217254	131217438	downstream	92810	Hs3st4	NM_001252072
chr4	71693964	71694114	upstream	166063	C630043F03Rik	NR_027923
chr14	119172962	119173152	upstream	11880	Cldn10	NM_001160097
chr14	109775696	109775869	upstream	460490	Slitrk1	NM_199065
chr14	120646903	120647047	upstream	25737	Mbnl2	NM_207515
chr14	112772298	112772431	downstream	700212	Slitrk5	NM_198865
chr5	132593353	132593514	downstream	239465	4930563F08Rik	NR_040704
chr19	3105659	3105795	downstream	93794	1700030N03Rik	NR_045304
chr14	113365621	113365838	downstream	1293535	Slitrk5	NM_198865
chr1	132725732	132725864	downstream	4722	Pigr	NM_011082
chr14	99848314	99848471	downstream	152655	Klf5	NM_009769
chr14	121050894	121051138	downstream	175462	Rap2a	NM_029519
chr9	106847974	106848113	upstream	51955	Manf	NM_029103
chr18	81273521	81273653	upstream	88454	Sall3	NM_178280
chr15	32246053	32246185	upstream	69886	Snhg18	NR_038186
chr13	36038334	36038486	upstream	19190	Ppp1r3g	NM_029628
chr14	109775697	109775854	upstream	460491	Slitrk1	NM_199065
chr14	116844188	116844321	upstream	478080	Gpc6	NM_001079844
chr12	77973160	77973298	downstream	36957	Fntb	NM_145927
chr6	90502146	90502278	downstream	3555	Aldh1l1	NM_027406
chr3	11589606	11589740	downstream	256503	Gm10745	NR_040751
chr14	116692872	116693005	upstream	629396	Gpc6	NM_001079844
chr19	53151615	53151760	downstream	3124	1700054A03Rik	NR_045320
chr11	52945609	52945750	upstream	10301	Gm11186	NR_046047
chr7	86089533	86089679	downstream	32663	Isg20	NM_001113527
chr5	45653375	45653507	downstream	164014	D5Ertd615e	NR_131933
chr5	149149162	149149316	downstream	56979	Slc7a1	NM_001301424
chr4	40046330	40046465	upstream	41717	Aco1	NM_007386
chr3	41752111	41752250	upstream	203925	Sclt1	NM_001081411
chr2	28264566	28264708	upstream	36644	Ppp1r26	NM_001005420
chr14	116844187	116844323	upstream	478081	Gpc6	NM_001079844
chr14	112487342	112487510	downstream	415256	Slitrk5	NM_198865
chr1	128994809	128994942	upstream	104503	Mgat5	NM_145128
chr1	114502959	114503093	upstream	739714	Dsel	NM_001081316
chr14	119761253	119761423	downstream	226017	Hs6st3	NM_015820
chr6	147229766	147229932	upstream	15481	Pthlh	NM_008970
chr6	105216300	105216439	downstream	228112	Gm19757	NR_040297
chr3	50909941	50910085	upstream	116177	Ccrn4l	NM_009834
chr14	99442989	99443132	upstream	356	Bora	NM_175265
chr13	95967887	95968027	downstream	26868	Pde8b	NM_001170669
chr15	32246035	32246165	upstream	69868	Snhg18	NR_038186
chr13	12014784	12014915	downstream	186178	Ryr2	NM_023868
chr17	32031697	32031834	upstream	37210	Sik1	NM_010831
chr14	118961229	118961402	downstream	32215	Mir6391	NR_105815
chr14	109909626	109909765	upstream	594420	Slitrk1	NM_199065
chr5	150993112	150993496	upstream	67142	Fry	NM_172887
chr2	75119929	75120072	downstream	164057	9430019J16Rik	NR_040635
chr19	30950773	30950909	downstream	56429	Gm6642	NR_033643
chr16	47659166	47659301	upstream	622431	Dppa4	NM_001018002
chr15	4728090	4728243	downstream	53131	C6	NM_016704
chr15	4014890	4015022	upstream	35734	BC037032	NR_028266
chr13	65293379	65293593	downstream	15395	Nlrp4f	NM_175290
chr12	58981063	58981249	upstream	215415	BC042761	NR_131112
chr11	82468562	82468708	downstream	23958	Gm11426	NR_033582
chr10	3680934	3681075	upstream	91236	Oprm1	NM_001302796
chr7	120467576	120467708	downstream	47027	Btbd10	NM_133700
chr12	81390863	81391007	upstream	27755	Actn1	NM_134156
chr5	29186075	29186340	upstream	334207	Rnf32	NM_021470
chr12	80659871	80660011	upstream	260852	Zfyve26	NM_001008550
chr1	189642848	189642993	upstream	176607	Esrrg	NM_011935
chr3	118480480	118480615	downstream	217635	Dpyd	NM_170778
chr13	110969984	110970123	downstream	102180	Rab3c	NM_023852
chr12	107340037	107340198	downstream	93815	Vrk1	NM_011705
chr5	143074523	143074659	downstream	11933	Mmd2	NM_175217
chr8	11925784	11925920	downstream	87514	Tex29	NM_029326
chr13	34514457	34514589	upstream	75656	Slc22a23	NM_001033167
chr14	120468723	120468896	upstream	25316	Oxgr1	NM_001001490
chr11	85310416	85310570	downstream	146001	Bcas3	NM_001166643
chr19	42383087	42383219	upstream	26677	Mir3085	NR_037246
chr7	105218740	105218879	downstream	40768	Myo7a	NM_001256083
chr3	4933910	4934104	downstream	137453	1110015O18Rik	NR_045272
chr19	61130225	61130365	downstream	88268	Zfp950	NR_131955
chr18	53419140	53419297	downstream	16075	Snx24	NM_029394
chr1	13142959	13143127	upstream	23965	Prdm14	NM_001081209
chr7	121886399	121886532	upstream	630	Insc	NM_173767
chr11	108967170	108967303	downstream	40263	E030025P04Rik	NR_037978
chr14	119593290	119593421	downstream	58054	Hs6st3	NM_015820
chr6	85339363	85339495	upstream	12985	Rab11fip5	NM_177466
chr2	170048996	170049135	upstream	79071	Zfp217	NM_001159683
chr15	74623188	74623381	downstream	8960	Ly6k	NM_029627
chr14	115997560	115997841	upstream	187036	4930505G20Rik	NR_045761
chr2	28046546	28046709	in	-66	Olfm1	NM_001038614
chr14	99269381	99269517	upstream	173964	Bora	NM_175265
chr1	27603691	27603844	upstream	857636	4931408C20Rik	NM_001033764
chr14	120429581	120429741	downstream	13826	Oxgr1	NM_001001490
chr7	103603017	103603195	upstream	110793	Gm15412	NR_046043
chr14	116394173	116394321	upstream	583649	4930505G20Rik	NR_045761
chr19	37610636	37610787	upstream	12021	Exoc6	NM_175353
chr6	122763461	122763597	upstream	4490	Foxj2	NM_021899
chr15	87892022	87892203	upstream	251031	B230214G05Rik	NR_045281
chr1	89965372	89965597	in	19	Ugt1a9	NM_201644
chr4	55122680	55122821	downstream	164114	Zfp462	NM_172867
chr11	72271169	72271332	downstream	18540	Mybbp1a	NM_016776
chr3	21269676	21269842	upstream	703647	Tbl1xr1	NM_030732
chr14	120113594	120113815	upstream	32604	1700006F04Rik	NR_045621
chrX	100700101	100700240	downstream	13455	Jpx	NR_015508
chr9	61619036	61619185	downstream	145031	Rplp1	NM_018853
chr9	54891974	54892107	downstream	6127	Chrnb4	NM_148944
chr8	102255204	102255336	upstream	313083	Cdh8	NM_001285914
chr6	23043248	23043382	downstream	41488	Aass	NM_013930
chr5	118134918	118135065	upstream	179679	Nos1	NM_008712
chr4	54302260	54302392	downstream	465594	Tmem38b	NM_028053
chr4	119629208	119629341	downstream	144176	Hivep3	NM_010657
chr2	64892542	64892677	upstream	29969	Grb14	NM_016719
chr2	28046529	28046677	in	-83	Olfm1	NM_001038614
chr18	8970924	8971083	upstream	239679	Fzd8	NM_008058
chr16	20881252	20881410	upstream	144918	Thpo	NM_009379
chr15	85041545	85041677	downstream	7358	Fbln1	NM_010180
chr14	96932990	96933127	upstream	12987	Klhl1	NM_053105
chr14	55884631	55884777	downstream	46038	Dhrs2	NM_027790
chr14	121125246	121125378	upstream	182919	Ipo5	NM_023579
chr14	121020374	121020515	downstream	144942	Rap2a	NM_029519
chr14	120771680	120771813	downstream	99040	Mbnl2	NM_207515
chr14	119050886	119051023	downstream	27017	Abcc4	NM_001163675
chr14	118523404	118523545	downstream	10333	Tgds	NM_029578
chr13	70599764	70599917	upstream	110104	1700100L14Rik	NR_045934
chr11	89657189	89657366	downstream	208769	Pctp	NM_008796
chr11	110803054	110803186	upstream	24042	Kcnj16	NM_010604
chr10	28333784	28333919	upstream	52131	Themis	NM_178666
chr10	18134368	18134500	downstream	9138	Nhsl1	NM_173390
chr3	121624692	121624917	upstream	29301	Arhgap29	NM_172525
chr6	40066060	40066239	downstream	8059	Tmem178b	NM_001004182
chr14	121030099	121030229	downstream	154667	Rap2a	NM_029519
chrX	166282160	166282294	downstream	18320	Mid1	NM_001290504
chr7	3344036	3344168	downstream	9602	Cacng7	NM_133189
chr11	85021806	85021938	upstream	24611	Appbp2os	NR_028329
chr9	113363295	113363432	downstream	134725	AU023762	NR_040760
chr7	125086909	125087061	downstream	174502	Rps15a	NM_170669
chr4	140542364	140542649	in	1577	Atp13a2	NM_029097
chr4	128253511	128253682	downstream	35581	Zscan20	NM_177758
chr17	46219705	46219852	upstream	25997	Mrps18a	NM_026768
chr14	119596067	119596213	downstream	60831	Hs6st3	NM_015820
chr13	56150686	56150818	downstream	87975	H2afy	NM_001159515
chr11	35329035	35329221	upstream	99032	Mir218-2	NR_029799
chr5	121073495	121073625	upstream	9147	Rita1	NM_029096
chr4	14066237	14066383	downstream	153969	Gm2560	NR_131155
chr17	44389367	44389497	downstream	66097	Clic5	NM_172621
chr16	75655164	75655294	downstream	64279	Rbm11	NM_198302
chr14	111048959	111049095	downstream	107162	Slitrk6	NM_175499
chr1	32956568	32956708	upstream	350680	Gm5415	NM_001164286
chr14	116999815	116999986	upstream	322453	Gpc6	NM_001079844
chr15	86776228	86776434	upstream	596250	Fam19a5	NM_001252310
chr9	15319375	15319517	downstream	11687	Smco4	NM_133214
chr14	110681156	110681350	downstream	474965	Slitrk6	NM_175499
chr6	127526540	127526693	in	548	Cracr2a	NM_001033464
chr13	31473506	31473734	upstream	138801	4930401O12Rik	NR_045957
chr7	13315786	13315944	downstream	4418	Vmn2r56	NM_001104648
chr16	65898452	65898596	downstream	84825	Vgll3	NM_028572
chr16	22490488	22490620	upstream	18814	9230117E06Rik	NR_130988
chr14	99362995	99363183	upstream	80350	Bora	NM_175265
chr9	49407059	49407225	downstream	82917	Gm11149	NR_029465
chr7	106021779	106021911	downstream	36675	Wnt11	NM_001285795
chr5	151106125	151106262	downstream	45871	Fry	NM_172887
chr5	133746208	133746341	upstream	726245	Auts2	NM_177047
chr18	77200216	77200351	downstream	19310	Hdhd2	NM_001039201
chr14	87312421	87312553	downstream	230250	Diap3	NM_019670
chr14	33625224	33625359	upstream	19673	Fam170b	NM_001164485
chr14	115235578	115235883	downstream	6642	4930524C18Rik	NR_045661
chr14	111473367	111473499	upstream	317246	Slitrk6	NM_175499
chr11	53067124	53067332	downstream	48607	Hspa4	NM_008300
chr5	74625532	74625681	downstream	36432	Rasl11b	NM_026878
chr5	60915195	60915340	upstream	536204	4933402J10Rik	NR_040683
chr5	116561090	116561225	upstream	26085	Tmem233	NM_001101546
chr4	11513926	11514058	downstream	9368	Fsbp	NM_001256142
chr3	98950273	98950405	downstream	7511	Wars2	NM_027462
chr3	120724391	120724527	upstream	132991	6530403H02Rik	NR_130170
chr2	151421657	151421790	downstream	25549	Sdcbp2	NM_145535
chr2	132889350	132889559	upstream	115828	Fermt1	NM_198029
chr19	9668041	9668173	upstream	32553	Stxbp3-ps	NR_073559
chr17	45903323	45903455	upstream	30780	1600014C23Rik	NM_028164
chr16	9722077	9722224	downstream	272299	Grin2a	NM_008170
chr14	87564101	87564284	upstream	21430	Diap3	NM_019670
chr14	121120803	121120947	upstream	187362	Ipo5	NM_023579
chr14	120429595	120429735	downstream	13812	Oxgr1	NM_001001490
chr14	115339126	115339275	downstream	7794	1700100I10Rik	NR_126550
chr14	111651730	111651862	upstream	420356	Slitrk5	NM_198865
chr14	110975135	110975269	downstream	180986	Slitrk6	NM_175499
chr1	37323854	37323995	upstream	30578	Inpp4a	NM_001290797
chr13	46572182	46572314	upstream	22839	Cap2	NM_026056
chr13	108429394	108429527	upstream	45832	1700006H21Rik	NR_045900
chr12	71258089	71258221	downstream	5182	Abhd12b	NM_001195033
chr12	108838402	108838549	downstream	137046	4930465M20Rik	NR_045973
chr1	194362435	194362596	downstream	236728	Hhat	NM_144881
chr1	116811817	116811949	upstream	767646	Cntnap5a	NM_001077425
chr10	68571466	68571599	upstream	97583	Rhobtb1	NM_001252636
chr6	86818062	86818249	upstream	16878	2610306M01Rik	NR_028298
chr14	111163218	111163430	upstream	7097	Slitrk6	NM_175499
chr10	41095880	41096012	upstream	71083	Fig4	NM_133999
chr2	28990290	28990440	downstream	12029	Setx	NM_198033
chr19	60987631	60987813	downstream	24230	Grk5	NM_018869
chr17	4606584	4606736	upstream	26145	4930517M08Rik	NR_130984
chr14	119999861	119999994	upstream	146337	1700006F04Rik	NR_045621
chr14	119079212	119079348	upstream	1309	Abcc4	NM_001163675
chr14	118562543	118562705	downstream	28445	Gpr180	NM_021434
chr13	31648460	31648612	in	422	Foxq1	NM_008239
chr13	112949485	112949627	upstream	126923	Ankrd55	NM_001168405
chr10	66328602	66328735	upstream	136970	Gm31763	NR_110511
chr14	115811104	115811241	upstream	580	4930505G20Rik	NR_045761
chr14	117469741	117469871	downstream	147473	Gpc6	NM_001079844
chr13	43336881	43337052	downstream	64410	Gfod1	NM_001033399
chr13	99455254	99455404	downstream	11282	Tmem171	NM_001025606
chr5	140351880	140352019	upstream	29766	Elfn1	NM_175522
chr2	64287411	64287541	upstream	349566	Fign	NM_001267846
chr2	22291197	22291328	downstream	144318	Myo3a	NM_148413
chr16	90656603	90656733	downstream	72763	Mis18a	NM_025642
chr14	30731462	30731644	upstream	47853	Selk	NM_019979
chr14	111651722	111651857	upstream	420364	Slitrk5	NM_198865
chr14	111473373	111473503	upstream	317252	Slitrk6	NM_175499
chr1	127555362	127555527	upstream	15960	Gpr39	NM_027677
chr14	119245768	119245918	upstream	6153	Cldn10	NM_021386
chr19	41187903	41188161	upstream	34550	Opalin	NM_153520
chr14	119761283	119761446	downstream	226047	Hs6st3	NM_015820
chr4	122610846	122610982	downstream	29335	Mfsd2a	NM_029662
chr16	72502652	72502784	upstream	158491	Robo1	NM_019413
chr1	27603696	27603845	upstream	857641	4931408C20Rik	NM_001033764
chrX	142488657	142488790	upstream	564725	Amot	NM_153319
chr8	16712818	16712958	upstream	542230	Mir3106	NR_037214
chr6	59936177	59936310	downstream	419274	A530053G22Rik	NR_015565
chr2	57544733	57544878	upstream	303582	Galnt5	NM_172855
chr2	181451117	181451249	downstream	3315	Oprl1	NM_001252565
chr18	37679382	37679575	downstream	3626	Pcdhb22	NM_053147
chr18	32407047	32407179	downstream	9313	Ercc3	NM_133658
chr17	67953560	67953777	downstream	30253	Lrrc30	NM_001033340
chr16	53513823	53513969	upstream	696216	4930404A05Rik	NR_040495
chr15	81165542	81165724	downstream	27403	Slc25a17	NM_011399
chr14	88398507	88398645	downstream	474446	Pcdh20	NM_178685
chr14	119377728	119377893	downstream	42825	Dnajc3	NM_008929
chr14	119210572	119210704	downstream	25730	Cldn10	NM_001160097
chr13	55633073	55633268	upstream	1424	Dok3	NM_013739
chr1	34966596	34966749	downstream	62043	Plekhb2	NM_145516
chr12	108209684	108209823	upstream	253400	4933406K04Rik	NR_015512
chr1	196405718	196405917	upstream	38054	Plxna2	NM_008882
chr11	82236619	82236753	downstream	36468	Tmem132e	NM_001304439
chr1	123869591	123869723	upstream	403284	Ddx18	NM_025860
chr11	20948319	20948456	upstream	40757	Peli1	NM_023324
chr4	9938962	9939108	upstream	92668	4930448K20Rik	NR_004448
chr9	68744399	68744550	downstream	133497	9530091C08Rik	NR_033299
chr9	121024899	121025033	downstream	162946	Mir7090	NR_106058
chr9	114507580	114507720	upstream	32343	Trim71	NM_001042503
chr6	30767658	30767823	downstream	78610	Mir335	NR_029900
chr6	145025951	145026090	in	-726	Bcat1	NM_007532
chr14	121014966	121015111	downstream	139534	Rap2a	NM_029519
chr7	105967662	105967794	upstream	13709	Wnt11	NM_001285794
chr6	37942606	37942776	downstream	56140	Svopl	NM_177200
chr6	12424971	12425110	downstream	276032	Thsd7a	NM_001164805
chr5	76223922	76224054	downstream	152281	Kdr	NM_010612
chr5	25234600	25234739	upstream	21235	Xrcc2	NM_020570
chr5	24178978	24179110	upstream	10404	Nub1	NM_001305264
chr5	15581292	15581432	downstream	143034	Cacna2d1	NM_001110845
chr5	117880610	117880747	downstream	18850	Ksr2	NM_001114545
chr3	108041268	108041400	upstream	10001	Sypl2	NM_008596
chr2	70289709	70289841	upstream	21020	Sp5	NM_022435
chr2	29558725	29558861	upstream	56072	Gm13547	NM_001177392
chr2	23816055	23816188	downstream	90594	Hnmt	NM_080462
chr2	159075049	159075182	downstream	456757	Dhx35	NM_145742
chr2	156926856	156926988	downstream	16316	Tldc2	NM_001177439
chr19	42148837	42148981	downstream	13773	Morn4	NM_198108
chr19	38252776	38252908	downstream	47596	Fra10ac1	NM_001081075
chr18	69000121	69000253	downstream	103318	Mir6356	NR_105774
chr17	84716365	84716497	upstream	127328	Zfp36l2	NM_001001806
chr16	97227640	97227833	downstream	166452	Dscam	NM_031174
chr1	67038538	67038678	upstream	45158	Myl1	NM_021285
chr15	16417758	16417890	upstream	287847	Cdh9	NM_009869
chr15	13824782	13824914	upstream	719638	Cdh6	NM_007666
chr14	97600123	97600255	upstream	680120	Klhl1	NM_053105
chr14	119305835	119306031	downstream	18304	Dzip1	NR_130725
chr14	116716677	116716972	upstream	605591	Gpc6	NM_001079844
chr14	116248079	116248211	upstream	437555	4930505G20Rik	NR_045761
chr14	114399135	114399274	upstream	829801	4930524C18Rik	NR_045661
chr14	113675113	113675252	upstream	1553823	4930524C18Rik	NR_045661
chr14	109695047	109695184	upstream	379841	Slitrk1	NM_199065
chr13	40603031	40603187	upstream	217895	Gm26688	NR_125899
chr12	31590041	31590173	upstream	4242	Sh3yl1	NR_110343
chr1	195712857	195712990	downstream	337846	4930503O07Rik	NR_040477
chr1	172534591	172534736	upstream	12861	Nos1ap	NM_001109985
chr1	167328896	167329035	upstream	60192	Mpc2	NM_027430
chr11	27559801	27559933	downstream	876944	Gm12070	NR_002890
chr11	120626798	120626933	upstream	16537	Gps1	NM_001177874
chr1	10774939	10775071	upstream	63163	Cpa6	NM_001289497
chr7	107534780	107534912	upstream	12624	Ppme1	NM_028292
chr14	120238587	120238719	downstream	92389	1700006F04Rik	NR_045621
chr9	45729434	45729566	upstream	12690	Rnf214	NM_001310840
chr14	120311948	120312226	downstream	131459	Oxgr1	NM_001001490
chr6	89464344	89464478	downstream	83052	Chchd6	NM_025351
chr10	43402480	43402612	upstream	61233	1700027J07Rik	NR_040581
chr6	33165602	33165736	upstream	31297	Exoc4	NM_009148
chr5	98166604	98166736	upstream	278827	Gk2	NM_010294
chr19	5983632	5983766	downstream	4261	Slc22a20	NM_198650
chr11	112234589	112234721	downstream	339831	BC006965	NR_024085
chr15	81031328	81031463	upstream	8391	Mkl1	NM_001082536
chr14	87692948	87693087	upstream	121191	Tdrd3	NM_001253755
chr2	29558727	29558865	upstream	56070	Gm13547	NM_001177392
chr17	45024819	45024949	upstream	5235	4930564C03Rik	NM_029257
chr14	115994611	115994836	upstream	184087	4930505G20Rik	NR_045761
chr9	69764251	69764381	upstream	70771	Bnip2	NM_001008238
chr7	87551442	87551580	in	-880	Furin	NM_001081454
chr7	14020472	14020620	upstream	13467	Bsph1	NM_001033418
chr7	132437372	132437502	downstream	57678	4933440M02Rik	NR_045803
chr4	6674895	6675035	downstream	244725	Tox	NM_145711
chr2	39031118	39031254	upstream	11613	Gm16523	NR_033526
chr2	28990323	28990489	downstream	12062	Setx	NM_198033
chr19	5677443	5677580	downstream	3383	Mir6987	NR_105953
chr16	58181369	58181499	upstream	225028	Dcbld2	NM_028523
chr15	37117246	37117376	upstream	43294	Grhl2	NM_026496
chr14	121263469	121263599	upstream	44696	Ipo5	NM_023579
chr14	115339135	115339265	downstream	7785	1700100I10Rik	NR_126550
chr12	104145425	104145555	downstream	10160	Cox8c	NM_001039049
chr1	123273119	123273249	upstream	42203	Insig2	NM_178082
chr11	17765832	17765985	upstream	85890	Etaa1os	NR_131916
chr11	105281291	105281444	downstream	38508	2015-03-10	NM_172568
chr10	69297016	69297152	upstream	89013	Ank3	NM_009670
chr6	147590501	147590735	upstream	46011	1700049E15Rik	NR_033636
chr17	81091642	81091781	downstream	37473	Map4k3	NM_001290345
chr14	121030107	121030266	downstream	154675	Rap2a	NM_029519
chr11	83597625	83597774	downstream	32737	Heatr6	NM_145432
chr14	118604768	118605059	upstream	28435	LOC105245869	NR_131970
chr6	37558774	37558927	downstream	80852	Akr1d1	NM_145364
chr14	31247353	31247485	upstream	21618	4831407H17Rik	NR_131095
chr9	120374371	120374526	upstream	25102	Eif1b	NM_026892
chr9	54377115	54377247	upstream	7425	Sh2d7	NM_173778
chr9	119979431	119979619	upstream	267	Cx3cr1	NM_009987
chr9	116097004	116097136	upstream	10773	Tgfbr2	NM_029575
chr7	49544770	49544913	downstream	31598	Vmn2r61	NM_001105058
chr6	38470489	38470623	upstream	12121	1110001J03Rik	NM_025363
chr6	141226589	141226721	downstream	31050	Pde3a	NM_018779
chr5	67289889	67290026	upstream	67515	Limch1	NM_001256122
chr5	33882065	33882216	downstream	91969	Fam53a	NM_178390
chr5	102218939	102219084	downstream	27041	Cds1	NM_173370
chr4	48148204	48148394	downstream	12664	Stx17	NM_026343
chr4	22293005	22293137	downstream	10566	Fbxl4	NR_104378
chr3	68295761	68295894	upstream	91	Schip1	NM_001282044
chr3	30328368	30328500	downstream	81791	Mecom	NM_021442
chr3	121624673	121624884	upstream	29320	Arhgap29	NM_172525
chr3	108529538	108529670	upstream	2571	Gpsm2	NM_029522
chr2	11852382	11852515	upstream	151478	Fbxo18	NM_015792
chr19	51107924	51108056	upstream	353038	Sorcs1	NM_001290356
chr17	84309644	84309784	upstream	61764	Haao	NM_025325
chr17	52151950	52152108	downstream	132149	Gm20098	NR_045095
chr16	38643966	38644102	downstream	70932	Arhgap31	NM_020260
chr15	10791585	10791719	downstream	35030	Gm19276	NR_040357
chr14	99410751	99410904	upstream	32594	Bora	NM_175265
chr14	120831429	120831640	upstream	44003	Rap2a	NM_029519
chr14	112401273	112401435	downstream	329187	Slitrk5	NM_198865
chr14	100143166	100143298	downstream	407599	Klf12	NM_010636
chr12	31806948	31807095	upstream	44528	6030469F06Rik	NR_102715
chr11	98400797	98400954	downstream	8298	Ikzf3	NM_011771
chr1	188268071	188268204	downstream	116239	A730004F24Rik	NR_131158
chr11	83013008	83013162	downstream	10427	Slfn3	NM_011409
chr1	169019405	169019537	upstream	87794	Gm16701	NR_037988
chr1	126263786	126263924	upstream	319900	Dpp10	NM_199021
chr10	27719501	27719635	upstream	72874	Ptprk	NM_008983
chr10	12299818	12299950	downstream	283465	Utrn	NM_011682
chrX	91861361	91861493	upstream	17796	Gspt2	NM_008179
chr9	73116714	73116905	downstream	157689	Rsl24d1	NM_198609
chr4	119033512	119033644	in	-987	Ccdc30	NM_001270446
chr18	63300961	63301139	downstream	165642	Napg	NM_028017
chr5	29186076	29186319	upstream	334206	Rnf32	NM_021470
chr5	17332081	17332213	downstream	11383	Cd36	NM_007643
chr18	31858203	31858335	upstream	59024	Ammecr1l	NM_153515
chr9	86211226	86211358	upstream	147284	Dopey1	NM_177208
chr9	58026060	58026225	upstream	17282	Islr	NM_012043
chr9	34795527	34795715	upstream	126535	4930581F22Rik	NR_029475
chr9	34705731	34705950	upstream	216331	4930581F22Rik	NR_029475
chr9	33926673	33926805	downstream	78968	7630403G23Rik	NR_040744
chr7	131925134	131925266	upstream	70935	3100003L05Rik	NR_045907
chr6	77502401	77502533	upstream	168182	6330415B21Rik	NR_045141
chr5	81507129	81507262	downstream	58762	Adgrl3	NM_198702
chr5	35453856	35453991	upstream	3760	Lrpap1	NM_013587
chr4	147741121	147741273	upstream	77297	Ptchd2	NM_001083342
chr2	5213333	5213486	downstream	156762	Ccdc3	NM_028804
chr2	127231398	127231542	upstream	17286	Gpat2	NM_001081089
chr18	70413514	70413646	upstream	7526	Dynap	NM_029346
chr17	27111554	27111686	downstream	3681	Zbtb9	NM_001005916
chr16	59052139	59052341	upstream	10814	Olfr187	NM_146322
chr16	48579575	48579712	downstream	150476	Morc1	NM_010816
chr15	97379799	97380105	downstream	158204	Rpap3	NM_028003
chr15	5661993	5662209	downstream	217926	5430437J10Rik	NR_045274
chr15	102384316	102384448	upstream	27514	Npff	NM_018787
chr14	112338007	112338150	downstream	265921	Slitrk5	NM_198865
chr14	105503322	105503454	downstream	12321	Gm17066	NR_040628
chr13	51902423	51902555	upstream	11557	Sema4d	NM_001281880
chr13	37428355	37428503	upstream	6608	Ly86	NM_010745
chr13	24963739	24963871	downstream	28990	D130043K22Rik	NR_131787
chr12	74476696	74476828	downstream	35604	D830013O20Rik	NR_046013
chr12	26790923	26791060	upstream	102958	4930480M12Rik	NR_046278
chr1	134194910	134195103	in	1708	Klhdc8a	NM_144810
chr11	120277181	120277329	downstream	23583	Nploc4	NM_199469
chr10	58361378	58361521	downstream	87522	Sh3rf3	NM_172788
chr10	108726751	108726889	upstream	276970	Syt1	NM_009306
chr3	87919195	87919325	upstream	24848	Mef2d	NM_001310587
chr5	63743250	63743402	upstream	294841	Nwd2	NM_177006
chr15	95980211	95980359	upstream	30769	Gm4371	NR_028311
chr13	78687585	78687735	upstream	347592	Nr2f1	NM_010151
chr13	60416378	60416525	downstream	111797	Gm5084	NR_036449
chr1	154113238	154113389	downstream	122324	Tsen15	NM_025677
chr10	67127008	67127217	upstream	113555	Ado	NM_001005419
chr5	119340340	119340559	upstream	59757	4930413E15Rik	NR_040694
chr4	138028076	138028214	downstream	19264	Camk2n1	NM_025451
chr3	32548285	32548434	upstream	31078	Gnb4	NM_013531
chr2	45146772	45146923	upstream	176223	Zeb2	NM_015753
chr2	157740913	157741046	downstream	2775	Vstm2l	NM_198627
chr14	87380722	87380864	downstream	161949	Diap3	NM_019670
chr14	50886388	50886565	downstream	17308	Olfr732	NM_146665
chr13	55633133	55633263	upstream	1484	Dok3	NM_013739
chr10	107229405	107229548	upstream	70572	Ptprq	NM_001081432
chr18	34069974	34070128	downstream	98636	Epb4.1l4a	NM_013512
chr15	95980201	95980357	upstream	30779	Gm4371	NR_028311
chr14	119758349	119758628	downstream	223113	Hs6st3	NM_015820
chr5	3942447	3942579	downstream	16512	Akap9	NM_194462
chr1	60214231	60214363	upstream	20961	Nbeal1	NM_173444
chr15	103014119	103014251	upstream	18654	Smug1	NM_027885
chr14	76774794	76774926	upstream	37723	Tsc22d1	NM_001310646
chr1	172844324	172844456	in	-748	Fcrlb	NM_001029984
chr15	79637832	79638096	upstream	943	Nptxr	NM_030689
chr8	15491320	15491456	downstream	435918	Myom2	NM_008664
chr5	113063208	113063423	upstream	42442	1700034G24Rik	NR_045396
chr16	34075291	34075501	upstream	106452	Umps	NM_009471
chr14	69119097	69119229	downstream	34399	Adam7	NM_007402
chr14	49729132	49729264	upstream	41040	Exoc5	NM_207214
chr14	119936751	119936982	upstream	209447	1700006F04Rik	NR_045621
chr14	119663548	119663692	downstream	128312	Hs6st3	NM_015820
chr9	48020568	48020704	downstream	130163	Nxpe2	NM_030069
chr5	71387975	71388125	downstream	100863	Gabra2	NM_008066
chr5	100865905	100866112	upstream	5601	5430416N02Rik	NR_034038
chr18	24946939	24947070	downstream	82066	Fhod3	NM_175276
chr14	100321787	100321917	downstream	228978	Klf12	NM_010636
chr14	117024826	117025013	upstream	297442	Gpc6	NM_001079844
chr12	118478059	118478202	upstream	8980	Mir153	NR_029563
chr18	12954019	12954168	downstream	26147	Osbpl1a	NR_045524
chr7	38975790	38976402	downstream	9235	1600014C10Rik	NM_028166
chr1	173002042	173002254	upstream	5509	Mir6546	NR_106103
chr1	173009598	173009986	upstream	13065	Mir6546	NR_106103
chr7	38969116	38969754	in	2311	1600014C10Rik	NM_028166
chr12	66104251	66104584	upstream	30819	Prpf39	NM_177806
chr14	80131062	80131435	upstream	4925	Mir759	NR_030436
chr4	44725612	44725860	upstream	550	Pax5	NM_008782
chr16	44194913	44195086	downstream	23654	Gm608	NM_001029889
chr12	114128532	114128631	upstream	27655	Gpr132	NM_019925
chr14	103445780	103445926	in	1552	Irg1	NM_008392
chr16	20323280	20323745	downstream	3947	Cyp2ab1	NM_183158
chr7	53158006	53158270	upstream	4175	Syngr4	NM_021482
chr7	4710382	4710941	upstream	3936	Cox6b2	NR_110411
chr7	25547954	25548302	upstream	874	Cd177	NM_026862
chr9	72237300	72237894	upstream	46785	Mns1	NM_008613
chr19	5895482	5895724	in	-625	Tigd3	NM_198634
chr7	51494078	51494412	upstream	836	1700028J19Rik	NR_029436
chr17	25181210	25181580	upstream	27285	Cramp1l	NM_020608
chr11	5815559	5815924	in	-1579	Gck	NM_001287386
chr6	48593840	48594120	upstream	1142	Gimap8	NM_001077410
chr10	67002423	67002951	downstream	4057	Egr2	NM_010118
chr14	56978715	56979062	upstream	2939	Atp12a	NM_138652
chr19	38336996	38337455	in	-275	Lgi1	NM_020278
chr2	33493519	33494067	upstream	943	C130021I20Rik	NR_046275
chr12	112310698	112311230	downstream	34940	Rcor1	NM_198023
chr15	81909638	81909894	upstream	1017	Mei1	NM_001310435
chr12	75004225	75004573	upstream	2378	Hif1a	NM_010431
chrX	105144006	105145055	in	-1769	Gm732	NM_001033252
chr6	67485392	67485760	in	-2424	Tacstd2	NM_020047
chr8	73029649	73029907	downstream	2739	2810428I15Rik	NM_025577
chr4	118634886	118635440	in	2315	Lao1	NM_133892
chr18	32223441	32223769	upstream	1696	Iws1	NM_173441
chr18	32222506	32222874	upstream	2631	Iws1	NM_173441
chr14	66892079	66892433	downstream	9560	Ptk2b	NM_172498
chr6	48389031	48389284	upstream	6946	Sspo	NM_173428
chr7	147945556	147946053	upstream	1924	Cyp2e1	NM_021282
chr9	111178665	111179009	upstream	2803	Mlh1	NM_026810
chr7	28966053	28966401	downstream	2969	Dyrk1b	NM_001271370
chr9	91257875	91258108	upstream	3684	Zic4	NM_009576
chr11	3958462	3958909	upstream	4143	Sec14l3	NM_001029937
chr7	38973955	38975408	downstream	7400	1600014C10Rik	NM_028166
chr14	13179796	13180154	in	-583	Fezf2	NM_080433
chrX	7756958	7757321	upstream	1901	Tbc1d25	NM_001166437
chr3	127734649	127735096	downstream	117811	9830132P13Rik	NR_040552
chr5	137335126	137335374	downstream	25601	Col26a1	NM_024474
chr7	147507956	147508302	in	1357	Olfr525	NM_146956
chr2	150577427	150577750	downstream	4861	Entpd6	NM_172117
chr5	108878838	108879291	in	-1072	Mfsd7a	NM_172883
chr4	12065766	12066175	in	503	Rbm12b1	NM_028226
chr17	31576855	31577218	downstream	55927	Pde9a	NM_008804
chr11	46206977	46207305	upstream	2210	Itk	NM_001281967
chr3	45184310	45184648	upstream	378	2610316D01Rik	NR_045172
chr5	76378351	76378885	upstream	2148	Kdr	NM_010612
chr11	20737282	20737715	upstream	4421	Lgalsl	NM_173752
chr18	38349433	38349681	downstream	21733	Pcdh1	NM_029357
chr14	80130100	80130542	upstream	5887	Mir759	NR_030436
chr11	69979420	69979683	in	1296	Clec10a	NM_010796
chr7	128792882	128793352	upstream	57782	4933432K03Rik	NR_102286
chr17	33918797	33919143	in	-1723	Angptl4	NM_020581
chr7	112747509	112747741	downstream	2871	Hpx	NM_017371
chr18	36133012	36133340	downstream	10779	Psd2	NM_028707
chr8	95724286	95724544	upstream	833	Ces1d	NM_053200
chr12	103676226	103676566	downstream	3431	Lgmn	NM_011175
chr12	57790825	57791091	upstream	3550	Pax9	NM_011041
chr1	65132999	65133432	upstream	2385	Crygb	NM_144761
chr10	118310580	118310928	upstream	2871	Dyrk2	NM_001014390
chr3	88162338	88162806	upstream	3922	Paqr6	NM_198410
chr4	128263804	128264147	downstream	25288	Zscan20	NM_177758
chr10	127333551	127334095	in	-39	Sdr9c7	NM_027301
chr1	166073899	166074137	upstream	5816	F5	NM_007976
chr5	37255104	37255432	upstream	2454	Ppp2r2c	NM_172994
chr5	121037232	121037580	in	201	Iqcd	NM_029408
chr10	6369675	6370129	downstream	5541	Mthfd1l	NM_172308
chr17	35374456	35374901	in	-304	Nfkbil1	NM_010909
chr11	62381863	62382192	upstream	3874	Trpv2	NM_011706
chr9	121558195	121558550	upstream	5761	Lyzl4	NM_026915
chr2	105515469	105515923	in	1184	Pax6	NM_001244202
chr6	52113326	52113753	in	-346	Hoxaas2	NR_131182
chr19	43687799	43688264	downstream	3235	Nkx2-3	NM_008699
chr5	3654557	3654997	upstream	196	Tmbim7	NM_029141
chr14	59795603	59796059	downstream	3733	Gm5142	NM_001004158
chr15	89209008	89209371	in	-2677	Odf3b	NM_001013022
chr15	102768619	102769079	downstream	3586	Hoxc12	NM_010463
chr5	107854994	107855244	upstream	3323	Lpcat2b	NM_027599
chr17	42836463	42836832	upstream	5480	Adgrf4	NM_030067
chr11	96142520	96142773	in	1302	Hoxb8	NM_010461
chr6	67111690	67112221	upstream	103032	Serbp1	NM_025814
chr7	86192967	86193315	upstream	3151	Acan	NM_007424
chr7	4682075	4683305	upstream	3472	Tmem150b	NM_177887
chr11	69900607	69901145	upstream	3288	Asgr2	NM_007493
chr10	62068954	62069392	upstream	2158	Ddx21	NM_019553
chr19	46653329	46653677	upstream	4004	Arl3	NM_019718
chr4	42625604	42626390	in	1950	Gm13304	NM_001193666
chr1	177692237	177692570	downstream	65764	Wdr64	NM_029453
chr4	123359853	123360176	downstream	3500	Macf1	NM_001199137
chr6	57082662	57083006	upstream	2434	Vmn1r11	NM_053233
chr7	25652090	25652449	upstream	735	Dmrtc2	NM_027732
chr4	4723966	4724319	upstream	1763	Impad1	NM_177730
chr1	134503497	134503850	downstream	37688	Nfasc	NM_001160316
chr8	87591341	87591679	in	-2540	Gm5741	NM_001195531
chrX	99243990	99244344	downstream	24406	Rgag4	NM_001278534
chr18	46629743	46630098	upstream	2523	Mospd4	NR_045438
chr7	135198133	135198391	upstream	5770	Itgam	NM_008401
chr7	52370963	52371311	upstream	3913	Mir150	NR_029560
chr11	62380695	62381109	upstream	5042	Trpv2	NM_011706
chr9	7456157	7456406	upstream	5733	Mmp1a	NM_032006
chr10	77954390	77955093	upstream	24947	Pdxk	NM_172134
chr8	25712218	25712568	upstream	3044	Ido1	NM_008324
chr7	31196763	31197270	in	-43	Tyrobp	NM_011662
chr16	4521862	4522110	downstream	2941	Srl	NM_175347
chr3	93249398	93249634	downstream	5397	Tchh	NM_001163098
chr12	57796997	57797945	in	2372	Pax9	NM_011041
chr4	118042937	118043411	downstream	12584	Hyi	NM_026601
chr15	101382447	101382895	in	-643	Krt82	NM_053249
chr9	110692918	110693264	upstream	5520	Prss42	NM_153099
chr2	154133652	154134125	downstream	2923	Bpifb9b	NM_001025574
chr11	3956892	3957586	upstream	5713	Sec14l3	NM_001029937
chr11	102669779	102670125	upstream	1696	Gjc1	NM_008122
chr5	115393724	115394067	downstream	3764	2210016L21Rik	NM_028211
chr14	21481485	21481827	upstream	3973	Myoz1	NM_021508
chr5	121250160	121250590	upstream	2871	Oas1e	NM_145210
chr11	99289706	99290153	upstream	4383	Krt12	NM_010661
chr15	76653656	76654104	upstream	3306	Arhgap39	NM_198420
chr9	48778498	48778946	upstream	3653	Htr3b	NM_020274
chr10	80635350	80635739	upstream	1775	Eef2	NM_007907
chr5	100558034	100558362	downstream	32543	Tmem150c	NM_182841
chr5	112182128	112182381	downstream	10370	E130006D01Rik	NR_045833
chr2	158438745	158439282	upstream	536	Gm14204	NR_040358
chr19	46652829	46652972	upstream	3504	Arl3	NM_019718
chr6	124815803	124816361	in	-132	Gpr162	NM_013533
chr12	105364806	105365154	in	601	Serpina3b	NM_173024
chr11	101331819	101332052	upstream	2556	Vat1	NM_012037
chr3	88896895	88897058	in	-2390	Rusc1	NM_001083807
chr9	70784121	70784764	in	-494	Lipc	NM_008280
chrX	7229739	7230292	upstream	2515	Prickle3	NM_001290624
chr2	60126132	60126501	upstream	1841	Cd302	NM_025422
chr7	109055277	109055623	in	-1596	Tomt	NM_001081679
chr7	148239181	148239542	upstream	5741	B4galnt4	NM_177897
chr7	147024945	147025308	downstream	7123	Adgra1	NM_177469
chrX	70579774	70580217	upstream	5934	Zfp275	NM_031494
chr14	47988099	47988442	upstream	3185	Lgals3	NM_001145953
chr18	46631043	46631481	upstream	3823	Mospd4	NR_045438
chr9	97270620	97270996	in	-1757	Trim42	NM_030219
chr7	96681568	96681923	upstream	13722	Prss23	NM_029614
chr4	118221405	118221779	upstream	3324	Tmem125	NM_172383
chr8	88227149	88227520	downstream	4596	Mir8109	NR_106189
chr12	57645140	57645473	upstream	5495	Nkx2-1	NM_009385
chr7	114275558	114276066	upstream	812	Olfr715	NM_146780
chr5	38212963	38213407	downstream	3411	Msx1os	NR_027920
chr9	99771029	99771400	downstream	7310	Sox14	NM_011440
chr18	50728090	50728454	in	-2263	Hdhd1a	NM_026108
chr7	5072896	5073129	upstream	2633	Rfpl4	NM_001145013
chr4	118459576	118460426	upstream	2635	Olfr1337	NM_146309
chr13	73832085	73832350	upstream	2938	Slc6a19os	NM_027780
chr17	85368492	85368847	upstream	2649	Ppm1b	NM_001159498
chr4	46421843	46422381	upstream	3038	Hemgn	NM_053149
chr2	127560072	127560530	upstream	2689	Mall	NM_145532
chr9	40684370	40684927	downstream	4411	Bsx	NM_178245
chr10	7441525	7441867	upstream	2022	Katna1	NM_011835
chr11	82443729	82444183	upstream	875	Gm11426	NR_033582
chr5	40040225	40040587	upstream	2605	Hs3st1	NM_010474
chr2	73373375	73373639	upstream	4081	Wipf1	NM_153138
chr7	13360409	13360742	in	-2598	Zscan18	NM_001017955
chr4	147305174	147305527	downstream	7461	Plod1	NM_011122
chr15	75508092	75508420	downstream	2878	Top1mt	NM_028404
chr3	132903891	132904236	upstream	4288	Arhgef38	NM_029953
chr15	25547105	25547534	upstream	2949	Myo10	NM_019472
chr13	50795457	50796312	downstream	4010	Gm8765	NM_001244649
chr8	106846455	106846882	in	2329	Cmtm2b	NM_028524
chrX	130837724	130838168	upstream	2648	Cenpi	NM_001305631
chrX	7708919	7709079	downstream	2815	Wdr13	NM_028542
chr6	124771834	124772190	upstream	5770	Tpi1	NM_009415
chr9	124015829	124016372	in	908	Ccr2	NM_009915
chr5	31549513	31549861	upstream	2315	Krtcap3	NM_027221
chr13	50740477	50741290	downstream	4131	Gm904	NM_001033770
chr14	84844974	84845742	downstream	3855	Pcdh17	NM_001013753
chr2	74577093	74577419	upstream	11397	LOC102634401	NR_110447
chr7	133518431	133518864	upstream	3633	Lat	NM_010689
chr12	56692267	56692720	upstream	5386	Insm2	NM_020287
chr2	25397246	25397494	downstream	6964	Traf2	NM_001290413
chr15	76177184	76177427	upstream	2289	Maf1	NM_001164607
chr14	64052363	64052711	upstream	617	Fam167a	NM_177628
chr11	34113253	34113700	upstream	3414	Foxi1	NM_023907
chr4	122365252	122365671	in	751	9530002B09Rik	NM_023865
chr7	103362838	103363171	downstream	4908	Tenm4	NM_001310760
chr7	110133302	110133534	in	-2374	Olfr578	NM_147115
chr9	69609634	69610056	in	-1113	Foxb1	NM_022378
chr2	93401065	93401398	upstream	79275	Alx4	NM_007442
chr11	48973948	48974511	in	2431	Olfr1394	NM_146276
chr12	79789235	79789568	upstream	1036	Fam71d	NM_027597
chr7	110057998	110058468	in	-2353	Olfr571	NM_147085
chr6	40565803	40566284	upstream	744	Tas2r138	NM_001001451
chr5	137448020	137448453	downstream	6532	Cldn15	NM_021719
chr7	75439201	75439668	upstream	15971	Gm16157	NR_040340
chr7	29101558	29101821	upstream	2743	Timm50	NM_025616
chr5	37734561	37734906	upstream	4691	Evc	NM_021292
chr11	67608846	67610014	in	-926	Dhrs7c	NM_001013013
chr9	89640656	89640909	upstream	5593	Ankrd34c	NM_207260
chr2	130245677	130246033	upstream	2128	Vps16	NM_030559
chr7	31671767	31672301	upstream	4656	Cd22	NR_102722
chr7	17325640	17326188	downstream	4098	Ap2s1	NM_198613
chr16	36782028	36782301	downstream	4770	Slc15a2	NM_021301
chr7	53406876	53407345	downstream	30277	Abcc8	NM_011510
chr15	102799290	102799835	upstream	2240	Mir196a-2	NR_029722
chr15	89283267	89283620	in	926	Mapk8ip2	NM_021921
chr6	72255470	72255834	downstream	3117	Sftpb	NM_001282071
chr7	91104436	91104794	downstream	66177	Mesdc2	NM_023403
chr11	99238303	99238759	upstream	336	Krt28	NM_027574
chr8	9327833	9327881	downstream	185415	4930453L07Rik	NR_073360
chr9	55387481	55387818	in	526	Isl2	NM_027397
chr15	101699171	101699810	in	-2878	Krt77	NM_001003667
chr18	6497081	6497717	upstream	4476	Epc1	NM_001276350
chr4	131425281	131425739	upstream	2022	Srsf4	NM_020587
chr9	13234589	13235484	in	2009	Phxr4	NR_028271
chr4	41574896	41575234	downstream	14189	Enho	NM_027147
chrX	70386680	70387065	downstream	3833	Gm14685	NM_001025383
chr17	86085702	86086245	downstream	3642	Six2	NM_011380
chr1	73063918	73064366	in	-555	Tnp1	NM_009407
chr6	122896006	122896334	upstream	4276	Clec4a3	NM_001204241
chr13	27875929	27876253	upstream	1506	Prl7c1	NM_026206
chr10	79751107	79751485	upstream	1818	Rps15	NM_009091
chr11	6378470	6378938	upstream	641	Purb	NM_011221
chr18	84185283	84185716	upstream	70016	Zadh2	NM_146090
chr5	148115712	148116055	downstream	4863	Cdx2	NM_007673
chrX	130826705	130827038	upstream	808	Tmem35	NM_026239
chr18	31612923	31613271	upstream	4104	Syt4	NM_009308
chr15	78302977	78303333	upstream	2163	Tmprss6	NM_027902
chr5	113713920	113714362	upstream	2549	Sgsm1	NM_001309528
chr18	31789328	31789897	upstream	2458	Sap130	NM_172965
chr8	87308146	87308689	upstream	8128	Nfix	NM_001081981
chr7	51820729	51821172	upstream	4835	Napsa	NM_008437
chr8	19959401	19959960	in	-1379	Gm21119	NM_001270553
chr9	37347548	37348006	downstream	2959	Vsig2	NM_020518
chr15	98322645	98322988	upstream	3009	Olfr279	NM_001001807
chr6	125158782	125159233	upstream	4566	Vamp1	NM_009496
chr2	37070435	37071108	upstream	2325	Olfr366	NM_001005569
chr9	71014017	71014360	upstream	315	Gm32511	NR_110517
chr5	88002801	88003253	upstream	3020	Sult1d1	NM_016771
chr17	46385950	46386098	in	-1044	Polr1c	NM_009085
chr17	47150568	47151024	upstream	1337	Ubr2	NM_001177374
chr5	137444424	137444857	downstream	2936	Cldn15	NM_021719
chr16	59305558	59305928	downstream	4828	Olfr203	NM_146486
chr9	59596888	59597334	in	-92	Myo9a	NM_173018
chr6	70876235	70876446	upstream	5569	Tex37	NM_028825
chr19	6088733	6089076	upstream	2092	Zfpl1	NM_024231
chr15	39696423	39696871	upstream	5657	Dpys	NM_022722
chr11	87610603	87610946	downstream	5568	Mpo	NM_010824
chr16	91386871	91387146	downstream	16094	Ifnar2	NM_010509
chr4	128262989	128263747	downstream	26103	Zscan20	NM_177758
chr14	59797348	59797709	in	-2238	Gm5142	NM_001004158
chr5	151758007	151758270	downstream	5076	Kl	NM_013823
chr11	114994584	114994825	in	-2722	Cd300lf	NM_001169153
chr11	105923492	105923943	upstream	1678	Taco1	NM_027346
chrX	12249278	12249633	downstream	3144	1810030O07Rik	NM_175141
chr2	126835735	126836610	downstream	3539	Ap4e1	NM_175550
chr9	98499891	98500124	downstream	3957	Mrps22	NM_025485
chr1	65232136	65233064	in	878	Pikfyve	NM_001310624
chr18	62762821	62763274	upstream	5153	Spink7	NM_001001803
chr11	50765491	50765934	downstream	3393	Prop1	NM_008936
chr14	103748599	103748940	upstream	832	Mycbp2	NM_207215
chr15	86045496	86045866	downstream	2858	Tbc1d22a	NM_145476
chr10	94971389	94971751	upstream	4156	Ube2n	NM_080560
chr2	26968224	26968487	downstream	31523	Fam163b	NM_175427
chr15	98619045	98619383	in	758	Wnt1	NM_021279
chr16	89419596	89419929	in	-2760	Krtap6-2	NM_010673
chr2	157395689	157396042	upstream	1842	Blcap	NM_016916
chr17	57137570	57138097	downstream	3059	Alkbh7	NM_027372
chr7	30561416	30561774	downstream	5354	Mir1964	NR_035490
chr6	121154171	121154524	upstream	4366	Tuba8	NM_017379
chr8	24256468	24257441	upstream	1584	Mir3107	NR_037293
chr7	16426127	16426495	in	-901	Obox6	NM_145710
chr13	38283332	38283677	upstream	11225	Snrnp48	NM_026382
chr9	24427014	24427553	upstream	364	Cypt4	NM_173412
chr5	137430144	137430507	downstream	3250	Fis1	NM_001163243
chr10	56462662	56463010	downstream	367807	Gja1	NM_010288
chr19	6042082	6042530	upstream	2243	Syvn1	NM_028769
chr8	122028846	122029474	upstream	1498	Slc38a8	NM_001009950
chr11	34115299	34115755	upstream	5460	Foxi1	NM_023907
chr5	129600902	129601255	in	278	Adgrd1	NM_001081342
chrX	98579867	98580111	downstream	3047	Gjb1	NM_001302497
chr11	70257978	70258310	upstream	5204	Med11	NM_025397
chr14	70584809	70585252	upstream	5580	Pdlim2	NM_145978
chr3	153134853	153135316	upstream	171490	1700012D16Rik	NR_126464
chr5	92870005	92870346	upstream	4030	Nup54	NM_183392
chr1	140740307	140740853	in	-714	Lhx9	NM_001042577
chr7	134433897	134434133	upstream	3626	Itgal	NM_001253873
chr19	4799239	4799702	upstream	3480	Rbm4	NM_001290123
chr9	65315606	65316059	downstream	9113	Spg21	NM_138584
chr10	50615346	50615806	in	1890	Sim1	NM_011376
chr2	173411594	173411948	upstream	6002	Ankrd60	NM_001199955
chr11	68877830	68878263	upstream	4230	Tmem107	NM_025838
chr2	129951473	129951836	downstream	4713	Tgm6	NM_001289747
chr16	10409435	10409788	upstream	345	Nubp1	NM_011955
chr4	114730506	114730865	in	2091	Tal1	NM_001287388
chr11	97636737	97637085	in	-2495	1700001P01Rik	NM_028156
chr3	122693363	122693702	upstream	4248	Usp53	NM_133857
chr19	4059042	4059370	in	-2252	BC021614	NM_144869
chr16	4085858	4086213	upstream	6298	Trap1	NM_026508
chr4	73312933	73313341	downstream	3262	LOC100862015	NM_001277531
chr2	127314080	127314431	upstream	4095	Kcnip3	NM_001111331
chr9	61769119	61769485	upstream	5052	Rplp1	NM_018853
chr4	152748069	152748542	downstream	110620	Ajap1	NM_001099299
chr11	80673714	80674263	in	-88	4930507D10Rik	NR_110449
chr4	44094543	44095136	downstream	4256	Gne	NM_015828
chr7	28531570	28531919	upstream	16871	Gm10046	NR_033484
chr7	150579855	150580283	upstream	61550	4933417O13Rik	NR_045842
chr9	44220983	44221556	upstream	3602	Trappc4	NM_021789
chr4	135612206	135612558	upstream	1170	Rpl11	NM_025919
chr7	96680666	96681136	upstream	12820	Prss23	NM_029614
chr1	172575982	172576217	downstream	3570	Olfml2b	NM_177068
chr10	42749564	42749897	upstream	142690	9030612E09Rik	NR_102361
chr19	5278751	5279677	upstream	3882	Pacs1	NM_153129
chr11	20738727	20739212	upstream	5866	Lgalsl	NM_173752
chr17	56213157	56213519	downstream	3005	Ubxn6	NM_024432
chr17	34081618	34081966	upstream	2580	Pfdn6	NM_010385
chr14	56103311	56103783	upstream	4368	Lrrc16b	NM_001024645
chr11	50182116	50182464	upstream	6854	Hnrnph1	NM_021510
chr13	104907219	104907447	upstream	5775	Nln	NM_029447
chr6	48636686	48637054	downstream	4360	Gimap4	NM_175048
chr7	109848748	109849116	in	-88	Olfr558	NM_147093
chr7	107418113	107418468	downstream	7310	Gpx2-ps1	NR_033563
chr7	27906254	27907197	downstream	3531	Cyp2f2	NM_007817
chr4	146546061	146546482	upstream	1663	Gm13152	NM_001039209
chr19	4617439	4617782	in	-228	Lrfn4	NM_153388
chr14	104077342	104077782	downstream	23057	Slain1os	NR_045148
chr7	52623646	52623899	in	-743	Ppfia3	NM_029741
chr11	105921323	105921668	upstream	3847	Taco1	NM_027346
chr1	97564099	97564442	in	-2072	St8sia4	NM_001159745
chr2	158056675	158057110	in	-285	D630003M21Rik	NM_001131021
chr1	55190818	55191165	downstream	4980	Mob4	NM_001310585
chr9	58005601	58005974	in	-2760	Islr	NM_001195431
chr9	55883960	55884321	upstream	3441	Rcn2	NM_011992
chr14	66419263	66419711	upstream	3234	Pbk	NM_023209
chr4	41985450	41986238	in	1941	Gm10591	NM_001193668
chr12	86809139	86809575	upstream	3461	Fos	NM_010234
chr7	31339170	31339732	in	-121	Proser3	NM_183321
chr1	176360660	176361135	in	2100	Olfr414	NM_146761
chr2	33491854	33492516	upstream	2608	C130021I20Rik	NR_046275
chr11	96973616	96973864	downstream	4779	Tbx21	NM_019507
chr19	42118065	42118413	in	-275	Hoga1	NM_026152
chr3	115959055	115959408	upstream	903	Gpr88	NM_022427
chr5	115599832	115600260	downstream	10103	Mlec	NM_175403
chr2	180916884	180917208	upstream	2913	Ppdpf	NM_025598
chr1	71597155	71597583	upstream	4324	Atic	NM_026195
chr1	74810449	74810781	upstream	5766	Wnt6	NM_009526
chr17	24859334	24859677	upstream	674	Snhg9	NR_027900
chr9	20666547	20666691	upstream	4288	A230050P20Rik	NM_175687
chr6	83529897	83530145	upstream	5649	Stambp	NM_024239
chr14	21381044	21381470	upstream	13499	Ppp3cb	NM_001310426
chr4	119307884	119308333	upstream	202	Guca2a	NM_008190
chr5	96634036	96634400	upstream	2847	Mrpl1	NM_001039084
chr8	112386282	112386717	upstream	3970	Phlpp2	NM_001122594
chr11	70542994	70543442	downstream	25753	Mir6925	NR_105890
chr13	24891991	24892324	in	466	BC005537	NM_024473
chr4	153634030	153634283	downstream	41724	Arhgef16	NM_001112744
chr17	6888111	6888604	upstream	3060	Sytl3	NM_183370
chr7	142892202	142892434	downstream	17610	Mki67	NM_001081117
chr10	79797260	79797983	upstream	3292	Pcsk4	NM_008793
chr19	53212921	53213264	in	-11	Add3	NM_001164099
chr2	25109808	25110046	in	850	Tmem203	NM_177344
chr14	63613410	63613763	upstream	1253	Defb47	NM_001039125
chr8	3690062	3690495	in	-2799	Fcer2a	NM_001253746
chr11	58672548	58673093	upstream	5943	2810021J22Rik	NM_172403
chr7	88351926	88352384	upstream	4513	Pde8a	NM_008803
chr13	50342892	50343760	downstream	4535	Gm906	NM_001033438
chr11	53838693	53839056	downstream	4649	Slc22a4	NM_019687
chr5	37723762	37724185	upstream	3704	Evc2	NM_145920
chr9	13555470	13555817	downstream	4096	Mtmr2	NR_024025
chr4	132112162	132112605	upstream	5569	Ptafr	NM_001081211
chrX	71124570	71125218	downstream	3353	L1cam	NM_008478
chr7	150529482	150529830	upstream	11177	4933417O13Rik	NR_045842
chr5	106116502	106116846	upstream	10235	Lrrc8d	NM_001122768
chr3	154255740	154255993	upstream	1684	Cryz	NM_009968
chr9	54046579	54047117	upstream	3580	Cyp19a1	NM_007810
chr11	109161771	109162130	upstream	526	Rgs9	NM_011268
chr13	98265049	98265297	downstream	14644	Lincenc1	NR_110431
chr15	102861673	102861921	upstream	902	Hoxc4	NM_013553
chr17	34098202	34098618	upstream	3866	Rps18	NM_011296
chr11	114109056	114109504	downstream	51735	1700092K14Rik	NR_045930
chr3	93990114	93990364	upstream	6249	Gm10696	NM_001146107
chr13	56797846	56798206	upstream	4274	Smad5	NM_008541
chr1	137039659	137039984	upstream	1501	Arl8a	NM_026823
chr17	45735040	45735393	upstream	439	Slc29a1	NM_001199114
chr7	103100789	103101147	upstream	216714	Tenm4	NM_001310762
chr16	91056485	91056828	upstream	10111	Paxbp1	NM_026110
chr11	51435084	51435427	downstream	4060	Nhp2	NM_026631
chr16	17506672	17507032	upstream	141	Lztr1	NM_025808
chr10	20266143	20266489	downstream	180481	Pde7b	NM_013875
chr10	75706120	75706588	upstream	3760	Prmt2	NM_133182
chr10	20064110	20064660	upstream	1264	Mtfr2	NM_027930
chr11	69979220	69979268	in	1096	Clec10a	NM_010796
chr11	43491286	43491754	upstream	1963	Pwwp2a	NM_001164231
chr7	107305795	107306154	in	9	Lipt2	NM_026010
chr9	21319138	21319670	upstream	2758	Tmed1	NM_010744
chr9	45175694	45176057	upstream	323	Fxyd6	NM_022004
chr11	106137123	106137371	in	1138	Tcam1	NM_029467
chr4	145380000	145380323	upstream	44871	Gm13238	NR_033612
chr7	147235428	147235766	in	-1559	Msx3	NM_010836
chr14	31422090	31422438	downstream	3156	Prkcd	NM_001310682
chr2	32245731	32246079	upstream	722	Lcn2	NM_008491
chr4	42668424	42668882	in	1642	Gm2506	NM_001199965
chr4	73327878	73328503	in	461	Gm428	NM_001081644
chr7	132460526	132460889	downstream	34524	4933440M02Rik	NR_045803
chr9	65977160	65977593	upstream	2717	Snx1	NM_019727
chrX	34446769	34447197	upstream	1809	Gm15008	NR_045917
chr11	83582384	83582647	downstream	17496	Heatr6	NM_145432
chr11	22183043	22183292	downstream	5505	Ehbp1	NM_001252515
chr1	175300844	175301177	upstream	1268	Cadm3	NM_053199
chr18	35022033	35022287	downstream	3423	Egr1	NM_007913
chr11	120460335	120460674	in	-1344	Alyref	NM_011568
chr2	155579245	155579693	downstream	4543	Procr	NM_011171
chr7	147406213	147407056	downstream	4298	Cd163l1	NM_172909
chr8	113330199	113330753	in	-1625	Il34	NM_001135100
chr9	65404933	65405271	downstream	24711	Plekho2	NM_153119
chr13	54696666	54697224	upstream	3481	Nop16	NM_178605
chr9	53691798	53692259	upstream	4009	Sln	NM_025540
chr2	118987064	118987897	upstream	2544	Rmdn3	NM_001033136
chr15	75448447	75448780	downstream	3584	Zfp41	NM_001044718
chr7	148558953	148559187	upstream	6194	B230206H07Rik	NR_033532
chr4	118893332	118893595	upstream	760	4930538K18Rik	NM_029198
chr5	38892851	38893193	in	-2540	Slc2a9	NM_145559
chr3	91930943	91931278	upstream	1324	Prr9	NM_175424
chr5	77286379	77286707	downstream	19006	C530008M17Rik	NM_001163793
chr8	108934480	108934828	upstream	2508	Zfp90	NM_011764
chr11	73970997	73971360	downstream	4590	Olfr402	NM_146708
chr15	82189039	82189492	upstream	2568	Ndufa6	NM_025987
chr4	129140404	129140762	downstream	3732	Bsdc1	NM_133889
chr13	12280220	12280555	in	-535	Gm10336	NR_045170
chr4	125735401	125735761	in	1593	Oscp1	NM_172701
chr4	106699264	106699712	upstream	41258	Cyb5rl	NM_175471
chr11	101618870	101619108	downstream	26851	Dhx8	NM_144831
chr14	31524306	31524795	upstream	1478	Sfmbt1	NM_019460
chr9	20404404	20404679	upstream	5264	Fbxl12os	NR_033729
chr11	80784161	80784814	upstream	110609	4930507D10Rik	NR_110449
chr16	14168228	14168596	downstream	7111	Nde1	NM_001285503
chr4	139211077	139211340	downstream	3875	Tas1r2	NM_031873
chr17	48925610	48925943	upstream	144046	Lrfn2	NM_027452
chr2	172802514	172802947	upstream	578	Spo11	NM_012046
chr4	109651485	109651848	downstream	3106	Dmrta2	NM_172296
chr16	95223893	95224653	upstream	2840	Kcnj6	NM_010606
chr10	80834786	80834939	upstream	4471	4930404N11Rik	NM_001014836
chr9	21735692	21736042	upstream	1963	Tmem205	NM_001253870
chr15	82595153	82595501	in	-1399	Cyp2d40	NM_023623
chr17	53985048	53985276	in	-2235	Sult1c2	NM_026935
chr7	112184239	112184592	downstream	2776	Olfr676	NM_147095
chr11	45661814	45662313	upstream	1401	Clint1	NM_001045520
chr8	3161723	3162051	downstream	119644	Insr	NM_010568
chr13	104902740	104903725	upstream	1296	Nln	NM_029447
chr12	109556781	109557114	upstream	13559	Cyp46a1	NM_010010
chr11	76950832	76951401	downstream	53388	Efcab5	NM_176965
chr10	126501817	126502570	upstream	2827	2015-03-09	NM_001033262
chr4	62912310	62912633	upstream	3324	Mir455	NR_030477
chr11	109158221	109158659	downstream	3024	Rgs9	NM_011268
chr9	53823441	53823892	in	-1667	Elmod1	NM_177769
chr8	90307120	90307373	downstream	22968	Zfp423	NM_001310520
chr19	61309872	61310195	upstream	3801	Csf2ra	NM_009970
chr10	80175954	80176217	upstream	9639	Mob3a	NM_172457
chr14	75643094	75643343	downstream	3251	Cpb2	NM_019775
chr6	121289881	121290234	upstream	4583	Slc6a12	NM_133661
chr9	104036595	104036949	upstream	5872	Ackr4	NM_145700
chr4	144043632	144043975	downstream	11777	Aadacl3	NM_001085503
chr11	48924572	48925097	downstream	4437	Olfr1396	NM_146337
chr2	153986162	153986610	in	-180	Bpifa5	NM_025990
chr16	88562801	88563129	in	-2627	Cldn8	NM_018778
chr11	61539353	61539946	upstream	3302	Slc5a10	NM_001033227
chr14	15689752	15690504	downstream	38674	Nek10	NM_001195229
chr6	131246513	131246894	upstream	1501	Magohb	NM_025564
chr7	29087133	29087476	in	-1671	Dll3	NM_007866
chr14	28304752	28305541	downstream	18644	Ccdc66	NM_177111
chr4	73297844	73298220	downstream	3297	Gm11237	NM_001256481
chr4	139526690	139527053	upstream	999	Klhdc7a	NM_173427
chr16	18500688	18501346	downstream	3975	Gnb1l	NM_023120
chr16	31942002	31942465	upstream	4379	Ncbp2	NM_026554
chr7	4870102	4870550	upstream	1500	Nat14	NM_201355
chr17	47020769	47021327	upstream	4550	Tbcc	NM_178385
chr2	26148302	26148550	downstream	3525	4932418E24Rik	NM_177841
chr18	13164650	13165008	in	1152	Hrh4	NM_153087
chr1	174628878	174629231	downstream	2942	Crp	NM_007768
chr11	49937097	49937525	upstream	5514	Tbc1d9b	NM_001290759
chr15	102576981	102577230	in	-2359	Gm38436	NR_104334
chr4	124656215	124656864	upstream	5208	Rspo1	NM_138683
chr7	149674551	149675479	upstream	7939	Tnnt3	NM_001163664
chr11	60933806	60934058	upstream	18280	Tnfrsf13b	NM_021349
chr6	70746713	70747167	upstream	2794	Rpia	NM_009075
chr8	13108808	13109142	upstream	1715	Pcid2	NM_178708
chr8	73042262	73042510	upstream	6246	Uba52	NM_019883
chr6	128382360	128382699	upstream	4164	Gm10069	NR_028592
chr1	74317721	74317947	upstream	5202	Gpbar1	NM_174985
chr1	24202216	24202681	in	2175	Col9a1	NM_001290691
chr7	31194446	31195016	upstream	2110	Tyrobp	NM_011662
chr11	79963309	79963701	upstream	2104	Adap2	NM_172133
chr14	70550859	70551402	downstream	4489	Ccar2	NM_146055
chrX	34972622	34973025	downstream	2954	Rhox4e	NM_201236
chr2	130891630	130892094	upstream	330	Adam33	NM_033615
chr8	86086623	86087060	upstream	1783	Ndufb7	NM_025843
chr1	74953501	74953844	upstream	4456	Mir375	NR_029876
chr1	167696609	167696857	downstream	4949	Creg1	NM_011804
chr15	103366204	103366672	downstream	3969	Ppp1r1a	NM_021391
chr2	24625027	24625385	upstream	4605	Cacna1b	NM_001042528
chr8	90081948	90082395	upstream	3607	4933402J07Rik	NM_177901
chr19	34826277	34826757	upstream	2926	Slc16a12	NM_172838
chr4	52444345	52444615	upstream	5497	Smc2	NM_001301412
chr3	101705917	101706350	downstream	24209	Slc22a15	NM_001039371
chr5	33567869	33568694	upstream	5232	Spon2	NM_133903
chr7	3638158	3638596	upstream	4803	Tsen34	NM_001164205
chr4	155010708	155011141	upstream	10094	Gm16023	NR_040441
chr12	53614211	53614559	upstream	602	Arhgap5	NM_009706
chr7	138176039	138176287	in	2450	Dmbt1	NM_007769
chrY	2087450	2088143	upstream	67198	Gm21704	NM_001270515
chr7	111712184	111713129	in	1519	Olfr652	NM_147048
chr11	106110977	106111105	upstream	4271	Psmc5	NM_008950
chr8	73279484	73280017	downstream	3157	Rab3a	NM_009001
chr9	29009325	29009948	downstream	763139	Ntm	NM_172290
chr10	79503826	79504169	in	-578	Polr2e	NM_025554
chr10	71448538	71448886	upstream	3350	1700049L16Rik	NR_003644
chr11	50656883	50657238	in	-171	Zfp879	NM_001290779
chr10	77290152	77290395	in	-1663	Krtap10-4	NM_001135991
chr6	122765248	122765492	upstream	2703	Foxj2	NM_021899
chr8	24246932	24247464	upstream	319	Ank1	NM_001310437
chr5	98998730	98998996	upstream	92297	Mir703	NR_030484
chr3	89857508	89857660	in	-889	Ubap2l	NM_001165985
chr13	106092232	106092679	upstream	7388	Rnf180	NM_027934
chr17	47638189	47638522	upstream	1560	Ccnd3	NM_001081635
chr4	21809342	21809675	downstream	4771	Coq3	NM_172687
chr7	27815780	27816283	downstream	3922	Cyp2a12	NM_133657
chr8	107041248	107041608	upstream	5711	Ccdc79	NM_180958
chr1	64669472	64669725	upstream	3980	Mettl21a	NM_025964
chr3	96102642	96103031	upstream	3000	Fcgr1	NM_010186
chr3	88459565	88460023	upstream	751	Rxfp4	NM_181817
chr16	22623554	22623892	downstream	35500	Dgkg	NM_138650
chr11	78309405	78309738	upstream	966	Vtn	NM_011707
chr11	116072556	116073029	upstream	2509	Cdk3-ps	NR_004853
chr16	31318059	31318419	upstream	1415	Apod	NM_007470
chr2	155964925	155965392	upstream	2713	Romo1	NM_001164216
chr9	54554446	54554789	in	327	Mir5710	NR_049206
chr11	81667932	81668280	upstream	3996	5530401A14Rik	NR_038010
chr1	16648855	16649308	in	-91	Tceb1	NM_026456
chr9	100373487	100373825	downstream	15155	Il20rb	NM_001033543
chr10	102830073	102830421	in	1632	Slc6a15	NM_001252330
chr2	103232598	103232930	upstream	1647	BC016548	NR_130964
chr16	94543034	94543393	upstream	4744	Ripply3	NM_133229
chr10	126506107	126506535	in	571	LOC100504703	NR_040660
chr7	105711246	105711689	downstream	70765	Lrrc32	NM_001113379
chr19	5925523	5925868	in	-1293	Cdc42ep2	NM_026772
chr6	40060651	40060999	in	2400	Tmem178b	NM_001004182
chr12	77351429	77351679	upstream	1946	Tex21	NM_001159532
chr14	65200487	65200955	upstream	4214	Mir124a-1hg	NR_040709
chr2	132419005	132419450	upstream	2676	AU019990	NR_033469
chr13	23098518	23098877	upstream	2349	Vmn1r213	NM_134215
chr15	35224022	35224487	in	156	Osr2	NM_054049
chr2	127310835	127311108	upstream	850	Kcnip3	NM_001111331
chr3	88921493	88921750	upstream	13854	Fdps	NM_001253751
chr3	145203186	145203434	upstream	33735	Znhit6	NM_001081094
chr6	143059435	143059973	upstream	9013	C2cd5	NM_001286578
chr9	98852772	98853204	upstream	1003	Foxl2	NM_012020
chr6	147993151	147993409	upstream	536	Far2	NM_178797
chr16	95222366	95223126	upstream	1313	Kcnj6	NM_010606
chr6	29456585	29456913	downstream	3117	Kcp	NM_001029985
chr15	44028170	44028940	in	2490	Trhr	NM_013696
chr9	111274699	111275167	downstream	62707	Trank1	NM_001164659
chr17	34738789	34739112	upstream	1766	Agpat1	NM_001163379
chr9	88299509	88299869	downstream	36030	Snx14	NM_172926
chr11	99879258	99879486	in	-268	Krt33a	NM_027983
chr2	9804385	9804950	upstream	2408	Gata3	NM_008091
chr3	96437199	96437537	in	-153	Pex11b	NM_001162387
chr11	100942808	100943372	in	930	Coasy	NM_001305982
chr16	94006982	94007542	downstream	3850	Cldn14	NM_019500
chr11	115012616	115013049	upstream	625	Rab37	NM_021411
chr10	92944015	92944687	upstream	5247	Hal	NM_010401
chr19	5596313	5596753	upstream	3309	Rnaseh2c	NM_026616
chr7	15981721	15982234	downstream	9772	Obox2	NM_145708
chr7	38972875	38973312	downstream	6320	1600014C10Rik	NM_028166
chr7	150814204	150814982	in	-1546	Tnfrsf26	NM_175649
chr3	85888148	85888502	in	1793	Sh3d19	NM_001082414
chr1	136304051	136304689	downstream	3735	Cyb5r1	NM_028057
chr17	34180385	34180733	downstream	6254	Col11a2	NM_009926
chr9	101836332	101836760	downstream	372723	Mir7243	NR_106163
chr15	98323850	98324216	upstream	1804	Olfr279	NM_001001807
chr19	59023927	59024266	downstream	8263	Eno4	NM_178689
chr2	28365248	28365692	upstream	1188	Ralgds	NM_009058
chr19	59246317	59246665	in	-202	Vax1	NM_009501
chr2	163252031	163252569	upstream	5075	Oser1	NM_025699
chr4	102429939	102430275	upstream	550	Sgip1	NM_001285852
chr11	96781975	96782427	upstream	2397	Cdk5rap3	NM_001308183
chr14	63867270	63867610	upstream	1412	Gata4	NM_001310610
chr14	66537143	66537476	downstream	37188	Scara3	NM_172604
chr2	158435167	158435613	in	674	Slc32a1	NM_009508
chr5	86628398	86628761	in	-528	Gnrhr	NM_001310653
chr11	119950843	119951290	upstream	952	Cep131	NM_009734
chr1	36609028	36609376	upstream	3181	Ankrd39	NM_001310533
chr11	118901434	118901797	in	-2793	Cbx8	NM_013926
chr4	133628875	133629243	downstream	6759	Aim1l	NM_001162970
chr3	101090244	101090682	downstream	3368	Cd2	NM_013486
chr18	66166213	66166641	upstream	2174	Lman1	NM_001172062
chr16	17330050	17330407	in	587	Serpind1	NM_008223
chr11	106212003	106212338	in	-701	Scn4a	NM_133199
chr10	126599822	126600075	upstream	139	B4galnt1	NM_001244617
chr3	30896506	30896834	downstream	4064	Prkci	NM_008857
chr7	29608092	29608330	upstream	14	Ech1	NM_016772
chr7	149809902	149810235	downstream	32749	Mir483	NR_030251
chr18	42556508	42556967	downstream	4508	Pou4f3	NM_138945
chr13	50658704	50658916	upstream	16851	Mir683-2	NR_030647
chr3	135146552	135146890	in	-22	Manba	NM_027288
chr1	89367147	89367618	in	2309	3110079O15Rik	NM_028473
chr9	59433642	59434283	upstream	1228	Celf6	NM_001311092
chr2	32219074	32219812	in	2357	Ciz1	NM_001252537
chr15	91951279	91951823	upstream	5029	Cntn1	NM_007727
chr9	37518085	37518527	downstream	3530	Olfr160	NM_030553
chr19	4750824	4751186	upstream	3450	Rbm4b	NM_025717
chr17	47760339	47760706	upstream	5049	Usp49	NM_198421
chr16	11057191	11057539	upstream	6949	Snn	NM_009223
chr9	106383989	106384420	upstream	3257	Parp3	NM_145619
chr19	7000521	7000964	in	-1349	Tex40	NM_001039494
chr4	141195555	141195903	upstream	14056	Slc25a34	NM_001013780
chr9	45178924	45179689	downstream	2907	Fxyd6	NM_022004
chr14	31524852	31525395	upstream	932	Sfmbt1	NM_019460
chr17	35347292	35347565	upstream	3246	Lta	NM_010735
chr19	46416302	46416545	in	1051	Mir146b	NR_030468
chr7	96682288	96682956	upstream	14442	Prss23	NM_029614
chr4	131844741	131845239	downstream	16280	Rab42	NM_001081651

## Sheet: Table S3-Zic1 NE peak and genes
chr	start	end	location	dist to TSS	Gene symbol	Ref seq gene
chr2	69426228	69426427	upstream	354	Lrp2	NM_001081088
chr3	42377136	42377443	upstream	828950	Sclt1	NM_001081411
chr7	103803706	103803898	downstream	148103	Gm15413	NR_045874
chr6	115202070	115202355	in	-1797	Timp4	NM_080639
chr14	13221839	13222082	upstream	41710	Fezf2	NM_080433
chr8	79930627	79930979	upstream	108077	0610038B21Rik	NR_028125
chr7	103803717	103803891	downstream	148092	Gm15413	NR_045874
chr2	69426232	69426429	upstream	358	Lrp2	NM_001081088
chrX	82105516	82105839	upstream	387249	1600014K23Rik	NM_028046
chr8	79930614	79930975	upstream	108090	0610038B21Rik	NR_028125
chr3	42377151	42377418	upstream	828965	Sclt1	NM_001081411
chr6	12963595	12963799	upstream	53913	Tmem106b	NM_027992
chr5	146792525	146792712	downstream	30418	Cyp3a25	NM_019792
chr2	135228337	135228724	downstream	182369	9630028H03Rik	NR_015544
chrX	82105519	82105839	upstream	387246	1600014K23Rik	NM_028046
chr8	117527888	117528104	downstream	566587	Wwox	NM_019573
chr14	90858813	90859018	downstream	334366	4930474H20Rik	NR_045712
chr19	53097789	53097987	upstream	10793	Mir6407	NR_105834
chr10	79363683	79364011	downstream	9750	Med16	NM_198107
chr3	118857856	118858136	downstream	595011	Dpyd	NM_170778
chr1	135294388	135294720	downstream	28151	Sox13	NM_011439
chr8	128852004	128852161	downstream	31776	Slc35f3	NM_175434
chr14	122162807	122162968	upstream	22906	Dock9	NM_001128308
chr14	101731367	101731738	upstream	130331	Prr30	NM_029680
chr8	94377800	94378220	upstream	50497	Irx3	NM_008393
chr14	34260592	34260813	in	-1752	Mapk8	NM_016700
chr4	125457458	125457716	downstream	143846	2610028E06Rik	NR_015560
chr14	121390345	121390500	upstream	42200	Farp1	NM_134082
chr8	103463583	103463811	upstream	1521462	Cdh8	NM_001285914
chr7	10000748	10000913	upstream	31294	2810047C21Rik1	NR_015598
chr3	102186402	102186553	upstream	85189	Ngf	NM_013609
chr2	20394166	20394367	upstream	35257	Etl4	NM_178059
chr13	53557590	53557878	downstream	12309	Msx2	NM_013601
chr3	118857849	118858115	downstream	595004	Dpyd	NM_170778
chr7	16757730	16758032	upstream	763	Meis3	NM_001277988
chr5	136151106	136151261	upstream	11658	Por	NM_008898
chr18	5981850	5982013	downstream	155996	Arhgap12	NM_001039692
chr14	109775685	109775880	upstream	460479	Slitrk1	NM_199065
chr11	83596825	83597058	downstream	31937	Heatr6	NM_145432
chr3	83798302	83798460	downstream	47531	D930015E06Rik	NM_172681
chr5	123444955	123445274	upstream	4097	Kdm2b	NM_001003953
chr2	158388613	158388744	upstream	45630	Slc32a1	NM_009508
chr7	142370544	142370719	downstream	18891	1700120G07Rik	NR_046050
chr8	120881734	120881884	downstream	76330	Cdh13	NM_019707
chr1	145667251	145667423	upstream	41320	Trove2	NM_013835
chr14	124727421	124727580	upstream	133903	Fgf14	NM_010201
chr1	64963081	64963241	downstream	42067	Plekhm3	NM_001039493
chr7	75988510	75988654	upstream	92636	Arrdc4	NM_025549
chr14	85966834	85966983	upstream	676692	4930529K09Rik	NR_040457
chr7	20335449	20335756	in	-1473	Pvrl2	NM_001159724
chr14	6720196	6720329	downstream	18663	Gm3383	NM_001291093
chr1	195565049	195565180	upstream	229575	Mir205	NR_029592
chr11	107874885	107875064	downstream	18974	Mir7223	NR_106082
chr8	110676118	110676270	downstream	434209	Lncbate1	NR_077224
chr5	64132233	64132382	upstream	69250	0610040J01Rik	NM_029554
chr2	69256402	69256680	downstream	40134	Dhrs9	NM_175512
chr19	59043625	59043885	downstream	27961	Eno4	NM_178689
chr15	25294675	25295019	upstream	47021	Gm5468	NR_027376
chr10	115694088	115694229	upstream	42091	Ptprb	NM_029928
chr4	123596035	123596369	downstream	3610	Rragc	NM_017475
chr1	135294339	135294708	downstream	28200	Sox13	NM_011439
chr5	75552072	75552212	in	1882	Pdgfra	NM_001083316
chr16	93061501	93061645	upstream	233432	Runx1	NM_001111022
chr1	181813715	181813859	upstream	75254	Cdc42bpa	NM_001033285
chr11	52721496	52721655	downstream	145539	Fstl4	NM_177059
chr4	99979544	99979710	upstream	169677	Ube2u	NM_001033773
chr5	53943275	53943433	upstream	1492	Rbpj	NM_001080928
chr10	16950087	16950257	upstream	132749	Gm20125	NR_038020
chr14	122678735	122679147	upstream	44125	1700108J01Rik	NR_015532
chr8	122099313	122099465	in	-1787	Hsdl1	NM_175185
chr14	13221856	13222060	upstream	41727	Fezf2	NM_080433
chr9	22642268	22642416	downstream	364360	Bbs9	NM_181316
chr3	41545961	41546119	in	1425	D3Ertd751e	NM_001291048
chr3	149125132	149125296	downstream	189682	Gm1653	NR_040591
chr14	9835710	9835897	upstream	335156	4930452B06Rik	NM_028934
chr14	9149070	9149267	upstream	5030	Fam107a	NM_183187
chr14	55191704	55191885	downstream	6544	Ajuba	NM_010590
chr11	88219935	88220104	downstream	55911	Mir378b	NR_039545
chr14	78157965	78158109	downstream	42560	Gm1587	NM_001033440
chr4	22113527	22113694	upstream	168912	Fbxl4	NR_104378
chr11	53517872	53518059	downstream	4699	Rad50	NM_009012
chr14	81432833	81432967	downstream	1034975	Olfm4	NM_001030294
chr11	114932399	114932627	upstream	7297	Cd300e	NM_172050
chr6	78115416	78115673	upstream	184005	Ctnna2	NM_009819
chr14	66998705	66998871	downstream	37823	Stmn4	NM_001310523
chr18	13750335	13750637	downstream	382657	Zfp521	NM_145492
chr8	26576279	26576426	upstream	50701	Fgfr1	NM_001079909
chr12	81654278	81654418	downstream	36552	Galnt16	NM_001081421
chr8	122858705	122859060	upstream	104825	A330074K22Rik	NR_110496
chr14	67945822	67945964	upstream	10524	Gm6878	NM_001037931
chr14	124727419	124727568	upstream	133901	Fgf14	NM_010201
chr8	127993748	127993883	downstream	24612	Sipa1l2	NM_001081337
chr15	27493726	27493890	upstream	5272	Mir7117	NR_106065
chr11	54812091	54812224	upstream	33899	Tnip1	NM_001271455
chr7	16757730	16757927	upstream	763	Meis3	NM_001277988
chr3	136109260	136109411	downstream	4803	1700030L20Rik	NR_040592
chr7	20335416	20335755	in	-1506	Pvrl2	NM_001159724
chr14	116506249	116506403	upstream	695725	4930505G20Rik	NR_045761
chr11	113127962	113128139	upstream	55229	4732490B19Rik	NR_040276
chr8	8609272	8609482	downstream	53251	Efnb2	NM_010111
chr6	36808167	36808339	upstream	45056	Ptn	NM_008973
chr10	94404893	94405033	downstream	4069	Plxnc1	NM_018797
chr10	86434858	86435095	downstream	37579	Stab2	NM_138673
chr8	77518224	77518398	downstream	2873	Hmgxb4	NM_178017
chr6	78115347	78115671	upstream	183936	Ctnna2	NM_009819
chr4	131213776	131213907	downstream	182167	Ptpru	NM_011214
chr3	119549657	119549805	upstream	61601	Ptbp2	NM_019550
chr17	51318386	51318546	in	-2291	Tbc1d5	NM_001285991
chr1	38619501	38619689	downstream	66338	Aff3	NM_001290814
chr8	26576278	26576429	upstream	50702	Fgfr1	NM_001079909
chr9	46811109	46811275	downstream	6536	Gm4791	NM_001243258
chr9	33041503	33041660	upstream	303202	Gm27162	NR_131058
chr18	13750331	13750645	downstream	382661	Zfp521	NM_145492
chr11	121015542	121015924	upstream	3792	Uts2r	NM_145440
chr11	114932257	114932622	upstream	7155	Cd300e	NM_172050
chr8	77518157	77518400	downstream	2806	Hmgxb4	NM_178017
chr7	75545113	75545248	upstream	14946	4933436H12Rik	NR_046208
chr10	8233738	8233948	downstream	6635	Ust	NM_177387
chr14	118497590	118497764	downstream	36147	Tgds	NM_029578
chr10	83662118	83662262	downstream	242848	Nuak1	NM_001004363
chr2	33981303	33981567	upstream	16298	C230014O12Rik	NR_130173
chr2	9877637	9877963	upstream	64720	9230102O04Rik	NR_040511
chr14	75322226	75322381	downstream	27208	Lrch1	NM_001033439
chr13	111538931	111539063	upstream	152525	Gm38397	NR_131193
chr1	74158175	74158320	upstream	11689	Rufy4	NM_001170641
chr5	34598404	34598567	downstream	34319	Zfyve28	NM_001015039
chr7	86636065	86636196	upstream	6596	AI854517	NR_040313
chr15	73698594	73698731	upstream	26743	Mroh5	NM_001033365
chr16	29682686	29682902	downstream	105517	Opa1	NM_133752
chr5	66999932	67000159	downstream	11874	Apbb2	NM_009686
chr2	150503115	150503255	upstream	7389	Acss1	NM_080575
chr14	122628301	122628733	downstream	6309	1700108J01Rik	NR_015532
chr14	122485278	122485423	upstream	18775	Tm9sf2	NM_080556
chr6	115202065	115202337	in	-1802	Timp4	NM_080639
chr14	122678725	122679146	upstream	44115	1700108J01Rik	NR_015532
chr19	27573738	27573919	upstream	67590	D19Bwg1357e	NM_177474
chr18	89130794	89130933	upstream	8137	Rttn	NM_175542
chr18	46757345	46757698	in	-1844	Tmed7	NM_025698
chr18	24923379	24923528	downstream	58506	Fhod3	NM_175276
chr18	23970139	23970343	downstream	9919	Mapre2	NM_153058
chr16	37767129	37767263	upstream	7761	Fstl1	NM_008047
chr15	37418631	37418789	upstream	27744	Ncald	NM_001170867
chr14	106320179	106320668	upstream	22393	Spry2	NM_011897
chr14	106134646	106134786	upstream	109909	Mir6390	NR_105814
chr13	47663442	47663596	upstream	340111	G630093K05Rik	NR_045156
chr12	67440097	67440239	upstream	52959	Rpl10l	NM_001162933
chr1	182213573	182213709	upstream	25392	Psen2	NM_001128605
chr10	108005279	108005487	downstream	133687	Gm5136	NM_203660
chr6	84276216	84276510	downstream	99366	Gm10445	NR_046063
chr18	5981862	5982008	downstream	155984	Arhgap12	NM_001039692
chr8	109251252	109251625	downstream	46535	Tango6	NM_173037
chr4	99569141	99569309	upstream	30664	Pgm2	NM_028132
chr14	111735148	111735314	upstream	336938	Slitrk5	NM_198865
chr1	189345806	189345944	upstream	84828	Esrrg	NM_001243792
chr14	123258958	123259108	downstream	55179	Ggact	NM_145466
chr12	58145562	58145708	downstream	117818	Slc25a21	NM_001167976
chr2	180589286	180589500	upstream	37208	Mir124a-3	NR_029538
chr2	84582978	84583179	in	-357	Mir130a	NR_029544
chr14	80309356	80309514	upstream	38623	Gm10845	NR_033535
chr2	13078264	13078395	downstream	116528	Rsu1	NM_009105
chr17	46222590	46222729	upstream	23112	Mrps18a	NM_026768
chr1	74158166	74158325	upstream	11698	Rufy4	NM_001170641
chrX	80834051	80834283	upstream	99038	Tsga8	NM_021898
chr8	124644801	124644953	downstream	145128	Mir7237	NR_106096
chr7	142370554	142370751	downstream	18881	1700120G07Rik	NR_046050
chr1	64963102	64963244	downstream	42046	Plekhm3	NM_001039493
chr16	16461278	16461410	downstream	67976	Fgd4	NM_001301818
chr14	79528895	79529026	downstream	120029	Zfp957	NM_001033215
chr5	72231600	72231735	downstream	142596	Gabrb1	NM_008069
chr18	80439539	80439751	downstream	6052	Hsbp1l1	NM_001136181
chr13	53558230	53558391	downstream	11669	Msx2	NM_013601
chr1	130880828	130880960	upstream	286802	Thsd7b	NM_172485
chr12	117898364	117898516	downstream	176422	Ptprn2	NM_011215
chr1	91720280	91720538	downstream	109221	Gbx2	NM_010262
chr14	108069764	108069919	upstream	1182277	1700128A07Rik	NR_045938
chr12	99286611	99286886	downstream	212808	Galc	NM_008079
chr5	91115165	91115326	upstream	43862	Rassf6	NM_028478
chr3	50027062	50027197	downstream	222223	Slc7a11	NM_011990
chr9	62064081	62064212	downstream	29576	A730043L09Rik	NR_040769
chr10	83662139	83662276	downstream	242827	Nuak1	NM_001004363
chr14	118062717	118062856	downstream	292102	Mir6239	NR_105747
chr14	64435572	64435719	upstream	41326	Pinx1	NM_028228
chr7	77095308	77095647	downstream	389150	Gm29683	NR_131145
chr6	30287182	30287329	upstream	30893	Ube2h	NM_001169576
chr4	125457521	125457737	downstream	143783	2610028E06Rik	NR_015560
chr14	74767011	74767180	downstream	13928	4933402J15Rik	NR_046059
chr14	70371066	70371201	upstream	103935	Egr3	NM_001289925
chr11	117674557	117674696	downstream	5827	Syngr2	NM_009304
chr10	121914629	121914794	downstream	31325	Avpr1a	NM_016847
chr4	22594786	22595075	upstream	177523	Pou3f2	NM_008899
chr3	8664831	8664993	downstream	3957	Hey1	NM_010423
chr2	69256391	69256642	downstream	40123	Dhrs9	NM_175512
chr14	55191677	55191868	downstream	6571	Ajuba	NM_010590
chr14	122632834	122632973	in	-2026	1700108J01Rik	NR_015532
chr11	116864860	116865033	upstream	70986	Snhg20	NR_027059
chr10	101435655	101435793	upstream	183586	Mgat4c	NM_001162368
chr10	75053145	75053291	downstream	3270	Ggt5	NM_011820
chr7	37198019	37198189	upstream	282867	Tshz3	NM_172298
chr4	143047737	143047874	upstream	5782	Oog4	NM_173773
chr2	20832976	20833121	upstream	55274	Gm13375	NR_033225
chr2	20394092	20394336	upstream	35331	Etl4	NM_178059
chr18	71688745	71688916	downstream	823728	Dcc	NM_007831
chr18	69380058	69380199	upstream	121837	Tcf4	NM_013685
chr15	89903076	89903231	upstream	149415	Alg10b	NM_001033441
chr13	46243660	46243844	upstream	123179	Stmnd1	NM_001005422
chr1	16284051	16284197	upstream	187787	Rpl7	NM_011291
chr10	27198500	27198654	downstream	91079	4930579H20Rik	NR_131034
chr3	135579518	135579659	upstream	74535	4933401H06Rik	NR_040540
chr14	95558151	95558354	upstream	720083	4921530L21Rik	NM_025733
chr15	83560749	83560897	upstream	3530	Scube1	NM_001271472
chr14	76035549	76035730	upstream	4266	4930564B18Rik	NM_029230
chr5	13619885	13620062	upstream	169483	Speer3	NM_027650
chr8	108811410	108811564	downstream	7532	4930506A18Rik	NR_126090
chr14	66886400	66886585	downstream	15239	Ptk2b	NM_172498
chr7	56955203	56955391	upstream	57022	Htatip2	NM_001146053
chr18	69380053	69380479	upstream	121842	Tcf4	NM_013685
chr17	72832479	72832624	downstream	122918	Alk	NM_007439
chr15	32882093	32882235	downstream	33866	Sdc2	NM_008304
chr8	130999549	130999680	downstream	118659	Mir1903	NR_035436
chr14	86884232	86884369	downstream	240706	4930529K09Rik	NR_040457
chr9	117383462	117383607	downstream	157319	Rbms3	NM_001172121
chr8	129401358	129401532	downstream	70213	Tomm20	NM_024214
chr7	136910752	136910883	downstream	177626	Wdr11	NM_172255
chr6	147997644	147997788	downstream	3957	Far2	NM_178797
chr9	24823738	24823907	downstream	134292	Herpud2	NM_020586
chr8	84101480	84101623	downstream	237270	Inpp4b	NM_001024617
chr4	33285205	33285356	upstream	6743	Pm20d2	NM_001034867
chr3	35303279	35303472	downstream	263556	Gm6639	NR_040748
chr3	116332188	116332326	upstream	12933	Trmt13	NM_030016
chr2	40508341	40508499	upstream	1424733	Ppp6c	NM_024209
chr2	152776635	152776772	in	-2506	Dusp15	NM_145744
chr18	89130789	89130937	upstream	8142	Rttn	NM_175542
chr16	23983500	23983686	downstream	6948	Bcl6	NM_009744
chr14	65163529	65163677	upstream	41172	Mir124a-1hg	NR_040709
chr14	44707437	44707576	downstream	29136	Ear12	NM_001012766
chr17	45942789	45943115	upstream	70246	1600014C23Rik	NM_028164
chr14	95558150	95558318	upstream	720084	4921530L21Rik	NM_025733
chr4	56511639	56511771	upstream	242404	Actl7a	NM_009611
chr10	41895618	41895771	downstream	102680	Foxo3	NM_019740
chrX	95469285	95469621	downstream	127440	Ar	NM_013476
chr7	9281404	9281594	downstream	37216	Vmn2r40	NM_001105072
chr7	109477863	109477998	downstream	63776	Stim1	NM_009287
chr14	67092637	67092788	downstream	131755	Stmn4	NM_001310523
chr12	59551933	59552085	upstream	179938	Clec14a	NM_025809
chr8	94377802	94378193	upstream	50499	Irx3	NM_008393
chr8	121772246	121772573	upstream	93941	Hsbp1	NM_024219
chr2	51892378	51892510	in	746	Tnfaip6	NM_009398
chr18	63478586	63478717	downstream	70001	Piezo2	NM_001039485
chr12	113004772	113005078	downstream	9944	Klc1	NM_001025362
chr8	119826564	119826707	upstream	44255	Cmip	NM_028941
chr3	153187777	153188182	downstream	202070	St6galnac3	NM_011372
chr15	85836534	85836723	downstream	29423	Celsr1	NM_009886
chr6	124869661	124869822	in	-303	Ptms	NM_026988
chr8	120538174	120538322	upstream	210595	Mphosph6	NM_026758
chr14	101863357	101863501	downstream	146801	Tbc1d4	NM_001081278
chr5	130978917	130979062	downstream	56506	Caln1	NM_021371
chr10	3235068	3235206	upstream	86037	Ipcef1	NM_001033391
chr9	7649899	7650042	downstream	23919	Mmp20	NM_013903
chr9	32493196	32493628	upstream	8180	Ets1	NM_001038642
chr8	111645635	111645880	downstream	48764	D030068K23Rik	NR_126329
chr6	37513915	37514065	downstream	35993	Akr1d1	NM_145364
chr4	11034342	11034500	upstream	24651	Mir684-2	NR_030455
chr2	152776615	152776746	in	-2526	Dusp15	NM_145744
chr15	103457304	103457620	upstream	60042	Glycam1	NM_001289587
chr13	16899280	16899477	downstream	795223	Inhba	NM_008380
chr13	14893372	14893567	downstream	173098	AW209491	NM_134067
chr11	111536585	111536717	downstream	611358	Kcnj2	NM_008425
chr9	61707720	61707860	downstream	56347	Rplp1	NM_018853
chr3	53010726	53010879	downstream	167508	Lhfp	NM_175386
chr14	64099429	64099572	downstream	30250	Tdh	NM_021480
chr14	117656963	117657114	downstream	334695	Gpc6	NM_001079844
chr9	66216198	66216351	downstream	20192	Herc1	NM_145617
chr7	10495728	10495859	downstream	44956	Vmn2r48	NM_001105152
chr2	5333495	5333629	downstream	265347	Camk1d	NM_001290376
chr8	119826534	119826697	upstream	44285	Cmip	NM_028941
chr8	118503024	118503211	upstream	270480	Maf	NM_001025577
chr7	150197880	150198019	downstream	8567	Tspan32	NM_001128081
chr7	149844515	149844652	in	918	Igf2os	NR_002855
chr5	149314731	149314862	downstream	51383	Ubl3	NM_011908
chr3	48612660	48612813	upstream	197888	1700018B24Rik	NR_003617
chr3	158674409	158674695	upstream	62668	Gm20752	NR_040750
chr2	94024471	94024617	upstream	24655	Hsd17b12	NM_019657
chr2	68970394	68970530	upstream	1212	Nostrin	NM_181547
chr1	60130572	60130746	upstream	22268	Carf	NM_139150
chr14	91728666	91728814	downstream	1204219	4930474H20Rik	NR_045712
chr13	37639196	37639331	downstream	204233	Ly86	NM_010745
chr13	111568836	111568995	upstream	122620	Gm38397	NR_131193
chr12	60023337	60023476	upstream	88792	Gemin2	NM_025656
chr11	47659534	47659696	upstream	464980	Sgcd	NM_011891
chr10	112446382	112446528	upstream	78550	Atxn7l3b	NM_001033474
chr8	121638983	121639124	upstream	227204	Hsbp1	NM_024219
chr7	141048716	141048869	upstream	72498	Dhx32	NM_001286031
chr18	79158894	79159084	downstream	148986	Setbp1	NM_053099
chr15	25294629	25295091	upstream	47067	Gm5468	NR_027376
chr14	80632996	80633229	downstream	235138	Olfm4	NM_001030294
chr14	74745420	74745625	upstream	7663	4933402J15Rik	NR_046059
chr14	124453097	124453287	downstream	68491	1700024B18Rik	NR_045479
chr14	122864706	122864880	in	-2174	Zic5	NM_022987
chr14	106320136	106320431	upstream	22350	Spry2	NM_011897
chr10	69903739	69903882	in	2082	Fam13c	NM_024244
chr6	39297192	39297359	upstream	31984	Rab19	NM_011226
chr17	34429472	34429618	upstream	3006	H2-Aa	NM_010378
chr11	76164919	76165095	downstream	49474	Nxn	NM_008750
chr1	150031727	150031859	downstream	1689161	Brinp3	NM_001145807
chr7	7362515	7362653	upstream	8427	Vmn2r31	NM_001105062
chr6	101361777	101362081	upstream	32136	Pdzrn3	NM_018884
chr4	39050002	39050139	upstream	345073	1700009N14Rik	NM_001081095
chr19	6389801	6389939	downstream	7623	Pygm	NM_011224
chr16	84548386	84548531	upstream	129397	4930529L06Rik	NR_040537
chr14	79020994	79021231	downstream	9853	Dgkh	NM_001253766
chr14	74809202	74809473	downstream	56119	4933402J15Rik	NR_046059
chr7	88224693	88224845	downstream	24458	Alpk3	NM_054085
chr7	3348065	3348470	downstream	13631	Cacng7	NM_133189
chr14	93380220	93380623	downstream	909637	Pcdh9	NM_001081377
chr11	44499437	44499646	downstream	70086	Ebf1	NM_001290709
chr8	92637538	92637724	downstream	236363	Tox3	NM_172913
chr8	121801705	121801902	upstream	64482	Hsbp1	NM_024219
chr3	64186734	64186870	downstream	28995	Vmn2r4	NM_001104615
chr2	130033803	130033950	downstream	15124	Tmc2	NM_138655
chr11	52721489	52721647	downstream	145532	Fstl4	NM_177059
chr10	7494118	7494369	downstream	8347	Ginm1	NM_145418
chr8	126808054	126808248	downstream	55011	Galnt2	NM_139272
chr6	12963589	12963798	upstream	53919	Tmem106b	NM_027992
chr2	42758255	42758410	upstream	247387	Lrp1b	NM_053011
chr14	122725999	122726207	upstream	91389	1700108J01Rik	NR_015532
chr14	109133973	109134182	downstream	181233	Slitrk1	NM_199065
chr10	107229350	107229518	upstream	70517	Ptprq	NM_001081432
chr14	21003702	21003835	upstream	948	Kcnk5	NM_021542
chr11	112679616	112679781	downstream	8576	1700012H19Rik	NR_130164
chr13	83236364	83236504	upstream	397282	Mir3961	NR_039537
chr14	105902434	105902581	downstream	6680	4930449E01Rik	NR_045921
chr14	118733389	118733569	upstream	29460	1700044C05Rik	NR_045624
chr14	67104667	67104808	downstream	143785	Stmn4	NM_001310523
chr15	77889590	77889738	downstream	61870	Cacng2	NM_007583
chr12	82324135	82324275	downstream	59248	Mir3067	NR_037227
chr2	84794553	84794695	downstream	20001	Slc43a3	NM_021398
chr2	172950979	172951145	downstream	2980	Ctcflos	NR_040321
chr14	65550763	65550900	upstream	15868	Ints9	NM_001253731
chr14	124721777	124721963	upstream	128259	Fgf14	NM_010201
chr5	128747001	128747144	downstream	193686	Tmem132d	NM_172885
chr8	60211698	60211888	upstream	78096	Galnt7	NM_001167981
chr19	60039290	60039422	upstream	17983	Rab11fip2	NM_001164367
chr2	5333492	5333630	downstream	265350	Camk1d	NM_001290376
chr9	113127588	113127722	downstream	370432	AU023762	NR_040760
chr6	24645188	24645319	upstream	28443	Wasl	NM_028459
chr3	53010740	53010874	downstream	167522	Lhfp	NM_175386
chr13	100522344	100522504	downstream	150044	Cartpt	NM_001081493
chr5	52380687	52380820	downstream	148319	Mir6417	NR_105845
chr5	48773241	48773388	upstream	11320	5730480H06Rik	NR_045500
chr2	9702688	9702830	upstream	97934	4930412O13Rik	NR_024257
chr18	38266989	38267139	downstream	104177	Pcdh1	NM_029357
chr17	65565791	65565925	downstream	326081	Tmem232	NM_001008973
chr17	43710032	43710403	downstream	6883	Pla2g7	NM_013737
chr14	75405205	75405361	upstream	8378	5031414D18Rik	NM_198642
chr13	38247390	38247805	downstream	6478	Dsp	NM_023842
chr13	28926343	28926511	downstream	52698	2610307P16Rik	NR_045053
chr11	109183035	109183215	upstream	21790	Rgs9	NM_011268
chr8	82176218	82176362	downstream	14894	Otud4	NM_001081164
chr2	130033814	130033962	downstream	15135	Tmc2	NM_138655
chr6	34696375	34696513	upstream	31806	Agbl3	NM_001289656
chr5	11582934	11583103	upstream	9771	Gm6460	NM_001037919
chr5	67010193	67010403	in	-1863	Apbb2	NM_009686
chr7	16465953	16466088	in	-12	Crxos	NR_038092
chr5	147999835	147999974	in	1564	Gsx1	NM_008178
chr11	117211112	117211259	downstream	19736	2015-09-09	NM_001113488
chr8	118890520	118890673	upstream	136144	Dynlrb2	NM_029297
chr8	82144861	82145024	upstream	16463	Otud4	NM_001081164
chr11	104890874	104891020	upstream	60408	Efcab3	NM_001081046
chr8	117227524	117227687	downstream	266223	Wwox	NM_019573
chr6	140289133	140289294	upstream	81236	Plekha5	NM_144920
chr10	117544857	117545005	upstream	31735	Mdm1	NM_001162904
chrX	156182586	156182721	downstream	38304	Sh3kbp1	NM_021389
chr5	65952826	65952961	downstream	26593	Ube2k	NM_001310618
chr5	18002218	18002350	upstream	134237	Gnai1	NM_010305
chr4	35511678	35511837	downstream	282517	Lingo2	NM_001166001
chr2	125379193	125379374	upstream	45269	Fbn1	NM_007993
chr19	36282021	36282179	upstream	85937	Ankrd1	NM_013468
chr18	79169835	79170053	downstream	138045	Setbp1	NM_053099
chr18	72060837	72060987	downstream	451636	Dcc	NM_007831
chr17	94259546	94259686	downstream	663035	Adcyap1	NM_009625
chr16	6306988	6307123	downstream	333559	1700123O21Rik	NR_045799
chr16	5927103	5927309	downstream	44468	Rbfox1	NM_021477
chr16	54212288	54212440	downstream	1072812	Zpld1	NM_178720
chr1	63818800	63818951	upstream	1209	4933402D24Rik	NM_001256158
chr16	33143849	33143995	upstream	39057	Osbpl11	NM_176840
chr15	25692224	25692423	upstream	78578	Fam134b	NM_001034851
chr14	80894000	80894177	downstream	496142	Olfm4	NM_001030294
chr1	41785925	41786056	upstream	546078	4930448I06Rik	NR_040475
chr14	17198739	17198893	downstream	3270	Top2b	NM_009409
chr14	117666946	117667092	downstream	344678	Gpc6	NM_001079844
chr14	105894421	105894618	upstream	1333	4930449E01Rik	NR_045921
chr13	39727613	39727784	downstream	657517	Ofcc1	NM_172143
chr12	85569768	85569907	upstream	8187	Elmsan1	NM_001163501
chr12	76186060	76186192	downstream	94009	Kcnh5	NM_172805
chr1	162282222	162282366	in	-1480	Rabgap1l	NM_001038621
chr1	15368755	15368907	downstream	68473	Kcnb2	NM_001098528
chr11	40353638	40353936	downstream	154296	Mat2b	NM_134017
chr11	112611170	112611304	upstream	30103	Sox9	NM_011448
chr10	93498956	93499096	in	-1588	Vezt	NM_001304575
chr10	25617720	25617926	upstream	58727	4930401C15Rik	NR_045349
chr8	125601185	125601348	downstream	14028	Spg7	NM_153176
chr4	10880314	10880482	downstream	56202	Plekhf2	NM_175175
chr8	89386575	89386718	downstream	24332	N4bp1	NM_030563
chr8	126163746	126164062	upstream	11832	Rhou	NM_133955
chr7	112547863	112548016	downstream	2455	Fam160a2	NM_199009
chr15	61810248	61810637	upstream	4397	Myc	NM_001177352
chr14	85455766	85455902	upstream	577785	9630013A20Rik	NR_015539
chr12	88273729	88273881	upstream	12011	Cipc	NM_001289431
chr1	170287986	170288455	downstream	76064	Pbx1	NM_001291509
chr7	6811302	6811479	downstream	57255	Mir3099	NR_037213
chr11	25828529	25828699	upstream	271460	Mir6372	NR_105791
chr8	70259264	70259458	downstream	84680	Psd3	NM_027626
chr4	102936542	102936705	upstream	24771	4930456L15Rik	NR_045887
chr15	11379581	11379726	upstream	48418	Tars	NM_033074
chr13	14893393	14893572	downstream	173119	AW209491	NM_134067
chr5	67613184	67613323	upstream	36369	Tmem33	NM_028975
chr12	56924593	56924742	upstream	340	Ralgapa1	NM_001003719
chr9	66216226	66216361	downstream	20220	Herc1	NM_145617
chr12	22023453	22023635	upstream	598406	Ywhaq	NM_011739
chr5	91768645	91768782	upstream	54793	Gm19619	NR_040428
chr14	83025881	83026034	upstream	1815238	Pcdh17	NM_001013753
chr8	79550251	79550388	upstream	124429	Gm10649	NR_028579
chr8	70259263	70259464	downstream	84681	Psd3	NM_027626
chr8	122858710	122859030	upstream	104830	A330074K22Rik	NR_110496
chr7	72595231	72595366	upstream	77351	Tjp1	NM_001163574
chr5	119949060	119949240	downstream	83057	AW549542	NR_045702
chr4	46147130	46147261	upstream	2002	Ncbp1	NM_001033201
chr2	171184365	171184509	downstream	605684	1700028P15Rik	NR_040509
chr1	73238380	73238524	downstream	169471	1700027A15Rik	NR_038002
chr17	20548006	20548194	upstream	5870	Vmn1r224	NM_001166735
chr16	62853751	62853928	in	1592	Pros1	NM_011173
chr14	22963208	22963593	downstream	126525	1700112E06Rik	NM_028275
chr10	4038468	4038617	upstream	383422	Rgs17	NM_001161822
chr6	30686223	30686372	in	171	Mest	NM_001252292
chr5	67201217	67201361	downstream	66389	Limch1	NM_001001980
chr3	149125123	149125290	downstream	189673	Gm1653	NR_040591
chr3	135244589	135244753	downstream	98265	Manba	NM_027288
chr16	50396477	50396618	downstream	37775	Bbx	NM_027444
chr14	70998217	70998360	downstream	3175	Fam160b2	NM_194345
chr14	68505075	68505218	upstream	25523	Mir6539	NR_105857
chr1	42752573	42752875	in	583	Pou3f3	NM_008900
chr12	85086371	85086547	upstream	15962	Papln	NM_001205343
chr12	17055862	17056071	upstream	35579	2410004P03Rik	NM_001201333
chr10	111600288	111600452	in	1612	Caps2	NM_001310675
chr14	122168089	122168232	upstream	28188	Dock9	NM_001128308
chr8	97226572	97226778	upstream	4680	Pllp	NM_026385
chr8	83280450	83280589	upstream	15342	Smarca5	NM_053124
chr10	60778195	60778567	downstream	19862	Prf1	NM_011073
chr2	116605780	116605933	upstream	96396	Tmco5	NM_026104
chr18	85002697	85002958	upstream	15858	Cyb5a	NM_025797
chr15	84736827	84736965	upstream	14780	Nup50	NM_016714
chr4	41029134	41029265	downstream	17832	Aqp3	NM_016689
chr13	53557617	53557856	downstream	12282	Msx2	NM_013601
chr17	67461415	67461575	upstream	84090	Mir5709	NR_049205
chr14	87839441	87839579	downstream	25302	Tdrd3	NM_001253755
chr14	73232243	73232387	upstream	120683	Fndc3a	NM_207636
chr14	67104694	67104832	downstream	143812	Stmn4	NM_001310523
chr6	114669877	114670035	downstream	79009	Atg7	NM_028835
chr5	39888101	39888238	downstream	108462	4930513D17Rik	NR_045416
chr4	53460806	53460964	downstream	9772	Slc44a1	NM_001159633
chr3	21834146	21834317	upstream	139177	Tbl1xr1	NM_030732
chr19	31348364	31348501	upstream	55728	8430431K14Rik	NR_002849
chr19	23439988	23440140	downstream	84574	Mamdc2	NM_174857
chr14	68515841	68516058	upstream	36289	Mir6539	NR_105857
chr14	67152478	67152619	upstream	99359	Adra1a	NM_001271759
chr14	34260608	34260763	in	-1736	Mapk8	NM_016700
chr14	123763255	123763398	downstream	197098	AA536875	NR_045143
chr14	121457162	121457345	downstream	24617	Farp1	NM_134082
chr14	120932312	120932464	downstream	56880	Rap2a	NM_029519
chr11	47659324	47659708	upstream	464770	Sgcd	NM_011891
chr10	122324877	122325086	downstream	99653	Mirlet7i	NR_029527
chr2	31109101	31109257	downstream	9909	Ncs1	NM_019681
chr14	116506270	116506407	upstream	695746	4930505G20Rik	NR_045761
chr13	22855640	22855781	downstream	11304	Vmn1r208	NM_134218
chr12	70378159	70378309	upstream	17258	Klhdc2	NM_027117
chr10	79363708	79363982	downstream	9725	Med16	NM_198107
chr10	58562890	58563047	upstream	119529	Sowahc	NM_172939
chr1	131083681	131083818	upstream	83949	Thsd7b	NM_172485
chr9	111110053	111110191	upstream	62045	Epm2aip1	NM_175266
chr10	64587077	64587214	downstream	1001485	1700023F02Rik	NR_038039
chr10	28818116	28818250	upstream	43435	Soga3	NM_026138
chr3	85950251	85950388	upstream	1911	Rps3a1	NM_016959
chr11	66499594	66499756	upstream	158216	Shisa6	NM_001034874
chr8	31943958	31944090	upstream	253925	Dusp26	NM_025869
chr4	131119488	131119633	downstream	276455	Ptpru	NM_011214
chr12	103374429	103374696	downstream	9051	Slc24a4	NM_172152
chr7	6303912	6304126	upstream	9852	Zfp78	NM_177888
chr5	129805316	129805447	upstream	199539	Sfswap	NM_172276
chr10	79830879	79831198	downstream	13926	Plk5	NM_183152
chr14	124317939	124318073	upstream	66667	1700024B18Rik	NR_045479
chr5	53943282	53943429	upstream	1485	Rbpj	NM_001080928
chr5	7662288	7662637	upstream	295933	Steap4	NM_054098
chr3	116271130	116271264	downstream	7490	Lrrc39	NM_027321
chr19	22061391	22061529	upstream	149965	Trpm3	NM_001035243
chr19	16141555	16141689	upstream	63515	Gnaq	NM_008139
chr1	168016943	168017139	upstream	41397	Gpa33	NM_021610
chr14	80406472	80406686	downstream	8614	Olfm4	NM_001030294
chr14	90858838	90859009	downstream	334391	4930474H20Rik	NR_045712
chr14	64347853	64347993	downstream	4078	Mir598	NR_030611
chr10	82245806	82245957	upstream	17170	Nfyb	NM_010914
chr8	124841548	124841852	downstream	37758	Zfpm1	NM_009569
chr7	78496142	78496507	upstream	556188	4930441H08Rik	NR_130995
chr7	148479598	148479745	downstream	3944	Drd4	NM_007878
chr5	129804767	129804932	upstream	200088	Sfswap	NM_172276
chr11	71554583	71554731	upstream	7371	Wscd1	NM_177618
chr8	113875501	113875649	upstream	11646	Mlkl	NM_001310613
chr3	153188003	153188182	downstream	201844	St6galnac3	NM_011372
chr9	46811123	46811276	downstream	6550	Gm4791	NM_001243258
chr9	40360978	40361109	upstream	95879	Gramd1b	NM_172768
chr9	40224302	40224601	downstream	40797	Gramd1b	NM_172768
chr9	110671804	110671958	downstream	7870	Myl3	NM_010859
chr8	99283395	99283557	upstream	869380	Got2	NM_010325
chr8	126808047	126808237	downstream	55004	Galnt2	NM_139272
chr8	120068689	120068820	downstream	48749	Plcg2	NM_172285
chr7	113031374	113031529	downstream	23330	Gm15645	NR_033578
chr6	127317345	127317479	upstream	57610	Gm38404	NR_073373
chr5	85166584	85166784	upstream	318427	Epha5	NM_007937
chr2	101586141	101586274	downstream	53473	Prr5l	NM_175181
chr17	50499413	50499571	upstream	64718	Dazl	NM_001277863
chr1	55554880	55555011	downstream	94341	Plcl1	NM_001114663
chr15	12937021	12937171	downstream	168123	Cdh6	NM_007666
chr14	106225401	106225538	downstream	72385	Spry2	NM_011897
chr13	57823338	57823469	downstream	188105	Spock1	NM_001166466
chr13	42863610	42863760	downstream	60911	Phactr1	NM_001005740
chr13	35997639	35997902	in	-2577	Rpp40	NM_145938
chr12	107319092	107319300	downstream	72870	Vrk1	NM_011705
chr1	156671616	156671747	upstream	96816	Cacna1e	NM_009782
chr1	15292844	15293012	upstream	7438	Kcnb2	NM_001098528
chr11	11408829	11408965	downstream	21811	4930415F15Rik	NM_028669
chr10	95058689	95059146	upstream	30138	Nudt4	NM_027722
chr10	77204670	77204890	downstream	17690	Gm10100	NM_001205033
chr10	62328163	62328308	downstream	16349	Tet1	NM_027384
chr10	44385202	44385352	upstream	204898	Prdm1	NM_007548
chr5	61439890	61440021	upstream	757941	G6pd2	NM_019468
chr2	88465544	88465681	downstream	35832	Olfr1189	NM_146772
chr10	30700922	30701062	upstream	136583	Hey2	NM_013904
chr14	71302776	71302932	downstream	15113	Gfra2	NM_008115
chr7	46623581	46623821	downstream	46699	Gm5114	NM_177890
chr17	57547338	57547471	downstream	51480	Adgre1	NM_010130
chr14	88088298	88088455	downstream	274159	Tdrd3	NM_001253755
chr14	73704029	73704178	downstream	23319	Rb1	NM_009029
chr14	118815436	118815568	downstream	52587	1700044C05Rik	NR_045624
chr10	114418401	114418622	upstream	178225	Trhde	NM_146241
chr8	114814669	114814811	upstream	277023	Cntnap4	NM_130457
chr17	56500519	56500780	downstream	37297	Kdm4b	NM_172132
chr9	110518810	110518941	downstream	9837	Nradd	NM_026012
chr12	32189462	32189669	upstream	3231	Cbll1	NM_001253847
chr8	89353433	89353582	downstream	57474	N4bp1	NM_030563
chr8	90335918	90336057	upstream	5830	Zfp423	NM_001310520
chr14	80309950	80310151	upstream	39217	Gm10845	NR_033535
chr13	60379254	60379430	downstream	74673	Gm5084	NR_036449
chr9	122409559	122409705	upstream	69809	9530059O14Rik	NR_015610
chr9	111190143	111190275	upstream	14281	Mlh1	NM_026810
chr8	81430535	81430671	upstream	83734	Lsm6	NM_030145
chr8	115536224	115536380	upstream	52687	Gm10280	NR_033584
chr7	95129107	95129264	upstream	295245	Ctsc	NM_009982
chr7	50930279	50930440	downstream	5129	Ctu1	NM_145582
chr5	88728242	88728377	downstream	3556	1700041A01Rik	NR_126428
chr4	99569137	99569292	upstream	30668	Pgm2	NM_028132
chr4	69316186	69316323	upstream	699005	Brinp1	NM_019967
chr3	44077433	44077564	upstream	1102636	Pcdh10	NM_001098171
chr3	41868695	41868826	upstream	320509	Sclt1	NM_001081411
chr3	135244604	135244758	downstream	98280	Manba	NM_027288
chr3	123914113	123914250	upstream	107591	Tram1l1	NM_146140
chr3	107087387	107087538	upstream	4510	Slc16a4	NM_001310705
chr2	162446273	162446426	upstream	38375	9430021M05Rik	NR_033569
chr2	134385032	134385174	upstream	3194	Hao1	NM_010403
chr1	99271383	99271527	upstream	244753	Slco6c1	NM_028942
chr19	8424594	8424740	downstream	56751	Slc22a30	NM_177002
chr19	7631832	7631970	in	1884	Pla2g16	NM_139269
chr18	83302814	83303013	downstream	194212	4921531P14Rik	NR_045361
chr17	94812799	94812944	upstream	334390	2700099C18Rik	NR_024720
chr17	88721518	88721651	upstream	116283	Foxn2	NM_180974
chr17	56751121	56751258	in	304	Rpl36	NM_018730
chr16	96054303	96054450	downstream	67767	1600002D24Rik	NR_040485
chr16	23983541	23983679	downstream	6907	Bcl6	NM_009744
chr15	93527115	93527264	upstream	99043	Prickle1	NM_001033217
chr15	7985634	7985805	downstream	65325	Wdr70	NM_001081402
chr1	48161201	48161344	upstream	635482	Mir6350	NR_105768
chr14	65504826	65504962	upstream	61805	Ints9	NM_001253731
chr1	42752578	42752742	in	588	Pou3f3	NM_008900
chr14	15247997	15248133	downstream	71239	Il3ra	NM_008369
chr14	122628307	122628458	downstream	6303	1700108J01Rik	NR_015532
chr13	7288978	7289109	upstream	639211	Pfkp	NM_001291071
chr13	59111950	59112083	downstream	205143	Ntrk2	NM_001025074
chr1	3559840	3559986	downstream	103489	Xkr4	NM_001011874
chr1	30537758	30537938	downstream	384093	Phf3	NM_001081080
chr1	188433951	188434126	upstream	49641	A730004F24Rik	NR_131158
chr1	162478512	162478644	downstream	31122	Gpr52	NM_001146330
chr1	135309038	135309203	downstream	13501	Sox13	NM_011439
chr1	13401945	13402077	upstream	36031	Ncoa2	NM_008678
chr1	130368616	130368982	upstream	52873	Dars	NM_177445
chr11	107148598	107148729	upstream	96153	Nol11	NM_133702
chr10	4296294	4296425	upstream	125596	Rgs17	NM_001161822
chr10	42143127	42143305	downstream	56994	Lace1	NM_145743
chr10	114138214	114138359	downstream	101962	Trhde	NM_146241
chr4	8677995	8678441	downstream	62693	Chd7	NM_001277149
chr19	7210163	7210349	upstream	28194	Flrt1	NM_201411
chr10	126038952	126039083	downstream	110245	Mir378d	NR_105841
chr9	87967694	87967831	upstream	252502	Nt5e	NM_011851
chr9	60369280	60369583	upstream	8688	Thsd4	NM_001040426
chr8	89672075	89672246	downstream	53424	Gm10637	NR_040697
chr8	79550255	79550396	upstream	124433	Gm10649	NR_028579
chr8	72752158	72752311	upstream	3716	Sugp2	NM_172755
chr8	70405191	70405349	downstream	31404	Psd3	NM_030263
chr8	106183971	106184112	downstream	58523	4933400L20Rik	NR_045730
chr3	150436511	150436665	downstream	252065	Mir3963	NR_039540
chr15	54667289	54667495	downstream	86162	Enpp2	NM_015744
chr14	74436020	74436176	upstream	317063	4933402J15Rik	NR_046059
chr14	64201008	64201156	upstream	22108	Xkr6	NM_173393
chr14	103154668	103154827	downstream	228931	Mir5130	NR_039592
chr12	97190156	97190296	downstream	97026	1700019M22Rik	NR_103800
chr7	51763458	51763591	upstream	9825	Emc10	NM_197991
chr7	51028685	51028827	in	699	Klk11	NM_001177373
chr14	75017962	75018232	upstream	20434	Htr2a	NM_172812
chr7	130996907	130997058	upstream	127537	Hs3st4	NM_001252072
chr2	38017523	38017654	downstream	127131	Dennd1a	NM_146122
chr10	35628515	35628727	upstream	595847	Hs3st5	NM_001081208
chr9	119439643	119439811	downstream	33903	Scn5a	NM_001253860
chr5	145805141	145805272	downstream	3533	1700018F24Rik	NM_027069
chr18	69901959	69902090	upstream	181003	Ccdc68	NM_201362
chr18	16287138	16287300	upstream	408833	Chst9	NM_199055
chr1	158436767	158436918	upstream	30558	Soat1	NM_009230
chrX	121150057	121150259	downstream	101212	Vmn2r121	NM_001100616
chr5	130995274	130995414	downstream	72863	Caln1	NM_021371
chr13	101882480	101882611	upstream	117351	5930438M14Rik	NR_046158
chr2	172463108	172463253	downstream	88868	Tfap2c	NM_001159696
chr9	56607299	56607443	upstream	72489	Lingo1	NM_181074
chr2	103197593	103197885	downstream	17078	A930006I01Rik	NR_040332
chr9	107692611	107692747	upstream	17528	Rbm5	NM_148930
chr7	103617585	103617738	upstream	125361	Gm15412	NR_046043
chr17	57395386	57395518	upstream	6524	Gpr108	NM_001308072
chr9	60847429	60847623	upstream	15196	Gm5122	NR_040767
chr15	102585147	102585284	upstream	6057	Gm38436	NR_104334
chr9	115259970	115260110	downstream	16942	4930428G15Rik	NR_040730
chr6	118702278	118702434	downstream	7464	Cacna1c	NM_001290335
chr13	53558225	53558362	downstream	11674	Msx2	NM_013601
chr5	77431696	77431855	in	617	Arl9	NM_206935
chrX	121147577	121147716	downstream	103692	Vmn2r121	NM_001100616
chr8	111645633	111645780	downstream	48762	D030068K23Rik	NR_126329
chr8	103463592	103463739	upstream	1521471	Cdh8	NM_001285914
chr5	128377525	128377669	downstream	267144	Glt1d1	NM_177005
chr4	86221215	86221370	in	1639	Rraga	NM_178376
chr3	76483550	76483690	downstream	606296	Fstl5	NM_001253719
chr18	79169882	79170055	downstream	137998	Setbp1	NM_053099
chr14	71428766	71428913	downstream	141103	Gfra2	NM_008115
chr13	72714960	72715109	upstream	49215	Irx2	NM_010574
chr12	14340132	14340279	downstream	74043	Gm16497	NR_045003
chr1	16284053	16284193	upstream	187789	Rpl7	NM_011291
chr2	135228345	135228726	downstream	182361	9630028H03Rik	NR_015544
chr18	38000463	38000724	downstream	15601	Mir6979	NR_105945
chr14	69128348	69128519	downstream	25148	Adam7	NM_007402
chr13	102428758	102428895	downstream	35577	Pik3r1	NM_001024955
chr5	136150200	136150337	upstream	12564	Por	NM_008898
chr9	110264200	110264343	downstream	30591	Scap	NM_001001144
chr8	94464097	94464267	upstream	136794	Irx3	NM_008393
chr14	32818000	32818133	upstream	22038	Galnt15	NM_030166
chr11	117314469	117314622	upstream	28962	Gm11733	NR_130966
chr8	8132107	8132369	downstream	530416	Efnb2	NM_010111
chr8	120718982	120719143	upstream	86422	Cdh13	NM_019707
chr5	129805312	129805449	upstream	199543	Sfswap	NM_172276
chr14	86490448	86490596	upstream	153078	4930529K09Rik	NR_040457
chr14	79528892	79529032	downstream	120032	Zfp957	NM_001033215
chr14	101786319	101786484	upstream	185283	Prr30	NM_029680
chr11	76164912	76165099	downstream	49481	Nxn	NM_008750
chr14	103797134	103797289	upstream	49367	Mycbp2	NM_207215
chr17	43710570	43710800	downstream	7421	Pla2g7	NM_013737
chr14	102402829	102402984	downstream	275935	Lmo7	NM_201529
chr7	65054060	65054221	downstream	209768	Gabrb3	NM_008071
chr8	82176226	82176368	downstream	14902	Otud4	NM_001081164
chr5	123200079	123200255	downstream	31090	Camkk2	NM_001199676
chr4	81256293	81256439	upstream	165824	Mpdz	NM_010820
chr8	126807742	126807880	downstream	54699	Galnt2	NM_139272
chr11	101195505	101195684	downstream	5836	Aoc3	NM_009675
chr14	71447696	71447844	downstream	160033	Gfra2	NM_008115
chr5	11242917	11243086	downstream	62153	Gm5861	NM_001310021
chr15	76350151	76350309	downstream	4158	Scrt1	NM_130893
chr1	37712978	37713117	downstream	65428	2010300C02Rik	NM_028096
chr8	117451448	117451600	downstream	490147	Wwox	NM_019573
chr7	81000145	81000296	downstream	31586	Gm21269	NR_102375
chr7	48249008	48249148	downstream	8280	4930433I11Rik	NM_207248
chr5	97435569	97435736	downstream	11112	Bmp2k	NM_080708
chr5	18821692	18821830	upstream	87569	4921504A21Rik	NR_102341
chr4	71821293	71821569	upstream	38734	C630043F03Rik	NR_027923
chr4	47175602	47175759	upstream	43031	Col15a1	NM_009928
chr14	87979584	87979725	downstream	165445	Tdrd3	NM_001253755
chr14	74345323	74345481	downstream	394981	Sucla2	NM_011506
chr14	101751523	101751662	upstream	150487	Prr30	NM_029680
chr11	87339556	87339693	upstream	50084	2015-09-04	NM_001284398
chr11	72421999	72422138	downstream	3487	Ube2g1	NM_025985
chr1	155825295	155825433	downstream	80487	Glul	NM_008131
chr10	98848289	98848430	downstream	124675	Dusp6	NM_026268
chr11	21277540	21277712	upstream	4520	Ugp2	NM_001290634
chr1	117834615	117834750	downstream	255152	Cntnap5a	NM_001077425
chr3	82962439	82962587	downstream	105230	Plrg1	NM_016784
chr14	105656787	105656997	in	898	Ndfip2	NM_001190989
chrX	101107410	101107862	downstream	70963	Rlim	NM_011276
chr6	120189821	120190086	downstream	56506	B4galnt3	NM_198884
chr14	122185074	122185248	downstream	13632	Dock9	NM_134074
chr8	74438470	74438660	upstream	6003	Zfp617	NM_133358
chr6	66789326	66789485	upstream	32250	Vmn1r39	NM_001166720
chr11	69037969	69038101	downstream	14305	Gucy2e	NM_008192
chr14	76944257	76944449	downstream	13987	Serp2	NM_001160326
chrX	80845865	80846174	upstream	110852	Tsga8	NM_021898
chr6	43714949	43715171	upstream	96922	Tpk1	NM_001311111
chr17	5601235	5601414	downstream	110886	Zdhhc14	NM_146073
chr8	130739273	130739406	downstream	64602	Mir21c	NR_105822
chr6	139034537	139034708	downstream	238310	4922502N22Rik	NR_045149
chr3	133864604	133864735	upstream	32604	Cxxc4	NM_001004367
chr10	113019270	113019405	upstream	651438	Atxn7l3b	NM_001033474
chr17	16154061	16154235	upstream	188761	Rgmb	NM_178615
chr10	29525087	29525241	upstream	267664	Rspo3	NM_028351
chrX	156611407	156611538	upstream	33389	Pdha1	NM_008810
chr9	22642266	22642399	downstream	364358	Bbs9	NM_181316
chr8	131451039	131451170	upstream	137744	Ccdc7b	NM_001168369
chr7	50395266	50395421	upstream	35441	Zfp936	NM_001034893
chr1	95298294	95298432	downstream	30072	Ano7	NM_207031
chr18	31218609	31218745	downstream	259923	Rit2	NM_009065
chr12	117009904	117010067	upstream	74149	Mir6388	NR_105810
chr8	114654609	114654742	upstream	117605	Kars	NM_001130868
chr9	87493729	87493898	downstream	134116	Tbx18	NM_023814
chr9	31316841	31316985	upstream	43268	Tmem45b	NM_144936
chr8	96932066	96932197	downstream	23917	Herpud1	NM_022331
chr8	94116168	94116301	downstream	211135	Irx3	NM_008393
chr8	86841372	86841515	upstream	45321	Ccdc130	NM_026350
chr8	85215072	85215213	downstream	84703	Zfp330	NM_145600
chr8	80786374	80786505	downstream	51384	Ttc29	NM_183096
chr8	74611658	74611789	upstream	9752	Olfr373	NM_146539
chr8	128062549	128062687	upstream	43738	4930567H12Rik	NR_015535
chr8	109085932	109086076	upstream	22860	1110028F18Rik	NR_045470
chr7	105520443	105520584	upstream	8855	Tsku	NM_001168539
chr6	90968355	90968488	downstream	100215	Nup210	NM_018815
chr6	48931416	48931564	upstream	3193	Svs1	NM_172888
chr5	76227509	76227657	downstream	148694	Kdr	NM_010612
chr5	104313358	104313489	downstream	28640	Klhl8	NM_178741
chr4	71962266	71962405	upstream	98589	Tle1	NM_001285532
chr4	25523776	25523907	downstream	205124	Fut9	NM_010243
chr4	123596138	123596365	downstream	3713	Rragc	NM_017475
chr3	21834165	21834313	upstream	139158	Tbl1xr1	NM_030732
chr3	18841298	18841473	downstream	223517	Armc1	NM_028840
chr3	153891477	153891641	upstream	100057	AI606473	NR_040387
chr3	115543611	115543742	upstream	45239	Dph5	NM_027193
chr2	146551545	146551710	upstream	127829	Kiz	NM_001033298
chr2	146512170	146512301	downstream	145754	4933406D12Rik	NR_040502
chr1	95611358	95611512	downstream	18895	Thap4	NM_001310761
chr19	20394181	20394315	downstream	72730	Anxa1	NM_010730
chr18	32905902	32906033	upstream	66884	Tslp	NM_021367
chr18	18188642	18188785	upstream	447393	4930545E07Rik	NR_045374
chr1	79658578	79658709	downstream	11719	Ap1s3	NM_183027
chr16	43503991	43504165	upstream	81932	Gm15713	NR_046026
chr15	29336772	29336908	downstream	308137	Mir3964	NR_039542
chr1	49514556	49514696	upstream	1467560	Tmeff2	NM_019790
chr14	67270354	67270651	downstream	18517	Adra1a	NM_001271759
chr14	120556065	120556198	upstream	112658	Oxgr1	NM_001001490
chr14	111378497	111378628	upstream	222376	Slitrk6	NM_175499
chr14	101599116	101599298	in	-2170	Prr30	NM_029680
chr13	74261625	74261756	downstream	4913	Slc9a3	NM_001081060
chr13	33786809	33786940	downstream	35716	Serpinb6d	NM_001300892
chr12	60411921	60412058	upstream	89701	Fbxo33	NM_001033156
chr11	93626800	93626958	upstream	118482	Mbtd1	NM_134012
chr1	173213887	173214024	upstream	820	Ppox	NM_008911
chr11	52945603	52945759	upstream	10295	Gm11186	NR_046047
chr11	114242647	114242931	downstream	69277	4932435O22Rik	NR_027643
chr1	108047677	108047809	upstream	18518	Phlpp1	NM_133821
chr10	90116710	90116841	downstream	79525	Anks1b	NM_001177398
chr10	43362299	43362456	downstream	51317	F830002L21Rik	NR_033558
chr10	30852630	30852761	upstream	178330	Hddc2	NM_027168
chr10	125106259	125106390	upstream	294765	Lrig3	NM_177152
chr10	113405013	113405159	downstream	835163	Trhde	NM_146241
chr14	75569307	75569449	downstream	35326	Lcp1	NM_008879
chr14	77179711	77179860	downstream	104587	1700108F19Rik	NR_015485
chr12	56953845	56953976	downstream	18743	Brms1l	NM_001037756
chr4	77422828	77422997	downstream	436721	Ptprd	NM_011211
chr4	102936544	102937026	upstream	24769	4930456L15Rik	NR_045887
chr15	93033839	93034036	downstream	73426	Gxylt1	NM_001033275
chr1	131919717	131919901	downstream	401609	Cd55b	NM_007827
chr7	141943124	141943471	downstream	83005	Dock1	NM_001033420
chr2	25068609	25068750	in	-400	Nelfb	NM_021393
chrX	61092982	61093255	downstream	314141	Gm6760	NM_001177377
chr8	91033416	91033566	upstream	9576	Nkd1	NM_027280
chr7	4820576	4820744	upstream	1045	Isoc2b	NM_026158
chr7	125528409	125528540	downstream	60407	Syt17	NM_138649
chr5	76152078	76152214	downstream	183313	Kit	NM_021099
chr5	141318276	141318416	upstream	10141	Gna12	NM_010302
chr4	67459720	67459863	downstream	973126	Tlr4	NM_021297
chr4	21929255	21929389	downstream	73033	Faxc	NM_175234
chr4	115535151	115535282	upstream	19603	Kncn	NM_001039124
chr2	171771660	171771937	downstream	18389	1700028P15Rik	NR_040509
chr19	26821638	26821772	in	746	Smarca2	NM_026003
chr17	72832477	72832608	downstream	122920	Alk	NM_007439
chr17	71084766	71084936	downstream	113101	Tgif1	NM_001164077
chr17	21409559	21409705	upstream	11687	Vmn1r236	NM_134201
chr1	62971206	62971380	upstream	128150	4930487H11Rik	NR_040601
chr14	77872051	77872199	downstream	36374	Gm6994	NR_033141
chr14	72004946	72005104	upstream	249319	4930434J06Rik	NR_046274
chr13	4475710	4475843	downstream	44372	Akr1c6	NM_030611
chr13	104467889	104468032	downstream	88523	Srek1	NM_172592
chr12	78194308	78194439	upstream	129323	Max	NM_001146176
chr12	30738267	30738412	downstream	80957	Tpo	NM_009417
chr12	13196462	13196603	downstream	61268	Ddx1	NM_134040
chr12	111919153	111919287	downstream	3426	1700001K19Rik	NM_025488
chr1	171165675	171165809	upstream	214705	Mir6354	NR_105772
chr11	52315096	52315236	downstream	107417	9530068E07Rik	NM_153117
chr1	144978249	144978380	upstream	507327	B3galt2	NM_020025
chr11	30448198	30448368	upstream	74619	4930505A04Rik	NM_001100394
chr11	118567437	118567570	downstream	56668	Rbfox3	NM_001285438
chr10	85767376	85767525	downstream	6470	Timp3	NM_011595
chr8	97326388	97326519	upstream	5714	Ccl17	NM_011332
chr5	106564510	106564641	downstream	261174	Zfp326	NR_030777
chr10	88870024	88870171	downstream	38438	Gas2l3	NM_001284344
chr5	8484516	8484658	upstream	60050	Dbf4	NM_001190717
chr8	93168298	93168437	upstream	182185	Chd9	NM_177224
chr7	46561330	46561467	upstream	39676	Gm21276	NR_073038
chr5	118149611	118149751	upstream	164986	Nos1	NM_008712
chr17	10217135	10217287	upstream	246654	4930452A19Rik	NR_045433
chr14	111076713	111076894	downstream	79408	Slitrk6	NM_175499
chr10	7220476	7220618	downstream	9379	B020014A21Rik	NR_045946
chr3	57214740	57214871	upstream	12341	Tm4sf4	NM_145539
chr1	38619498	38619661	downstream	66341	Aff3	NM_001290814
chr10	111752414	111752610	downstream	46486	Kcnc2	NM_001025581
chr8	114772131	114772262	upstream	235127	Kars	NM_001130868
chr6	51333868	51334002	downstream	6410	Gm6559	NR_110455
chr1	36667940	36668089	upstream	16013	Fam178b	NM_027957
chr6	17628056	17628201	upstream	13687	St7	NM_001289625
chr14	117747563	117747705	downstream	425295	Gpc6	NM_001079844
chrX	80840063	80840278	upstream	105050	Tsga8	NM_021898
chr8	96454444	96454581	downstream	83846	Amfr	NM_011787
chr8	14382765	14382911	downstream	289141	Dlgap2	NM_001145965
chr7	123388137	123388350	upstream	5097	Plekha7	NM_001305186
chr4	52573809	52573940	upstream	33086	Toporsl	NM_026652
chr10	110231646	110231778	downstream	51376	E2f7	NM_178609
chrX	58240754	58240886	upstream	92399	Sox3	NM_009237
chrX	140031591	140031725	downstream	36035	Pak3	NM_008778
chrX	107126535	107126670	upstream	439306	Gm7134	NR_033597
chr9	116645958	116646146	downstream	517393	Rbms3	NM_001172124
chr9	108084250	108084381	downstream	10214	Bsn	NM_007567
chr8	29909368	29909523	downstream	422490	Unc5d	NM_153135
chr7	84025479	84025657	downstream	652957	Agbl1	NM_001199224
chr7	67530845	67530991	upstream	243990	Snrpn	NM_001082962
chr7	137092203	137092351	upstream	11225	Gm4265	NR_046077
chr7	120045194	120045326	upstream	50031	Rassf10	NM_175279
chr6	74457320	74457494	upstream	1034555	1700065L07Rik	NR_108032
chr5	66325713	66325875	upstream	30399	Chrna9	NM_001081104
chr5	44807028	44807168	upstream	187433	Tapt1	NM_173764
chr5	29895376	29895509	in	1595	Ube3c	NM_133907
chr3	8664879	8665045	downstream	3909	Hey1	NM_010423
chr3	73853943	73854079	upstream	30994	Gm20356	NR_040450
chr2	179986545	179986836	upstream	3288	Rps21	NM_025587
chr2	179270791	179270922	downstream	95859	Cdh4	NM_009867
chr2	170984632	170984763	downstream	429576	Dok5	NM_001163686
chr19	52720716	52720908	upstream	274704	AA387883	NR_030678
chr18	87049828	87049969	downstream	170622	Cbln2	NM_172633
chr18	81831734	81831901	downstream	358835	Mir5127	NR_039589
chr17	9706066	9706226	downstream	158253	Pabpc6	NM_001163836
chr17	31573359	31573495	downstream	52431	Pde9a	NM_008804
chr16	39668743	39668891	downstream	768536	Igsf11	NM_170599
chr15	53068701	53068863	downstream	110787	Ext1	NM_010162
chr14	75005191	75005347	upstream	33205	Htr2a	NM_172812
chr14	71420040	71420199	downstream	132377	Gfra2	NM_008115
chr14	23574834	23574965	upstream	211064	4930405A10Rik	NR_046307
chr14	101751484	101751621	upstream	150448	Prr30	NM_029680
chr1	36116944	36117103	upstream	6050	Hs6st1	NM_015818
chr13	57723002	57723146	downstream	288441	Spock1	NM_001166466
chr13	48568644	48568779	downstream	41885	Zfp169	NM_001164575
chr13	42507903	42508202	downstream	113515	Edn1	NM_010104
chr12	45294106	45294261	upstream	14943	Mir5627	NR_049203
chr12	29258216	29258360	downstream	10882	Allc	NM_053156
chr11	90996645	90996780	downstream	332891	4930405D11Rik	NR_045956
chr1	104642943	104643079	downstream	1592849	Gm20268	NR_037989
chr10	6500548	6500679	upstream	24924	Plekhg1	NM_001033253
chr10	111600304	111600452	in	1628	Caps2	NM_001310675
chr12	108294298	108294459	upstream	338014	4933406K04Rik	NR_015512
chrX	98487392	98487543	upstream	4875	Nlgn3	NM_172932
chr9	93363906	93364039	upstream	461585	1700034K08Rik	NR_040756
chr9	68600903	68601063	upstream	9999	9530091C08Rik	NR_033299
chr9	31050483	31050666	downstream	18237	Mir3471-1	NR_037304
chr3	149042285	149042449	downstream	106835	Gm1653	NR_040591
chr3	120065563	120065697	downstream	525837	6530403H02Rik	NR_130170
chr15	53516172	53516324	upstream	68588	Mir28c	NR_039538
chr14	65417648	65417821	downstream	148531	Kif13b	NM_001081177
chr12	77302289	77302437	upstream	22293	Esr2	NM_207707
chr11	88260315	88260450	downstream	96291	Mir378b	NR_039545
chr11	47213027	47213350	upstream	18473	Sgcd	NM_011891
chr9	27359527	27359665	downstream	156981	Spata19	NM_001305058
chr8	8609272	8609460	downstream	53251	Efnb2	NM_010111
chr8	79263288	79263440	upstream	160868	Nr3c2	NM_001083906
chr8	129705994	129706158	upstream	115267	Pard3	NM_001013581
chr4	44075679	44075819	downstream	11616	Gne	NM_001190414
chr4	107652389	107652543	downstream	13701	Slc1a7	NM_146255
chr3	57250966	57251186	downstream	23885	Tm4sf4	NM_145539
chr3	140309839	140309976	downstream	567230	Pdha2	NM_008811
chr19	14027485	14027651	downstream	36224	Olfr1505	NM_001011850
chr18	29212247	29212404	upstream	387356	4930527G23Rik	NR_045395
chr14	90548757	90548905	downstream	24310	4930474H20Rik	NR_045712
chr14	83623191	83623351	upstream	1217928	Pcdh17	NM_001013753
chr14	80744530	80744675	downstream	346672	Olfm4	NM_001030294
chr14	73656980	73657123	downstream	21533	Lpar6	NM_175116
chr14	69301525	69301662	upstream	25876	Adam28	NM_183366
chr13	17473621	17473759	upstream	311375	Mplkip	NM_025479
chr12	118590653	118590805	upstream	13418	Gm5441	NR_044987
chr12	107319089	107319356	downstream	72867	Vrk1	NM_011705
chr11	31420371	31420580	upstream	148560	Stc2	NM_011491
chr10	27530372	27530542	upstream	191874	Lama2	NM_008481
chr5	147842989	147843130	upstream	43682	Polr1d	NM_009087
chr14	81679864	81680001	downstream	1282006	Olfm4	NM_001030294
chr14	122772907	122773052	downstream	79180	Gm5089	NR_033325
chr12	107599604	107599741	downstream	88022	1700121N20Rik	NR_036593
chr2	127729788	127729928	downstream	51675	Acoxl	NM_028765
chr17	52226610	52226746	downstream	206809	Gm20098	NR_045095
chr1	174254894	174255052	downstream	6250	Kcnj9	NM_008429
chr14	103257236	103257373	downstream	126363	Mir5130	NR_039592
chr2	9062156	9062363	upstream	46735	1700061F12Rik	NR_038180
chr4	59873718	59873911	downstream	55960	Slc46a2	NM_021053
chr4	150057622	150057772	upstream	29589	Slc45a1	NM_173774
chr14	83844871	83845012	upstream	996248	Pcdh17	NM_001013753
chr14	76988805	76988996	upstream	30359	Serp2	NR_027699
chr11	52330352	52330542	downstream	122673	9530068E07Rik	NM_153117
chr14	65568593	65569090	in	1712	Ints9	NM_001253731
chr6	82730934	82731100	upstream	4736	Hk2	NM_013820
chrX	166190372	166190567	downstream	28945	4933400A11Rik	NR_003635
chr15	48630064	48630237	upstream	4779	Csmd3	NM_001081391
chr14	97403368	97403509	upstream	483365	Klhl1	NM_053105
chr14	93005655	93005797	downstream	1284202	Pcdh9	NM_001081377
chr14	78466511	78466683	downstream	24053	Fam216b	NM_177629
chr14	66730388	66730532	in	-1109	Ephx2	NM_001271421
chr1	150031682	150031862	downstream	1689116	Brinp3	NM_001145807
chr2	15529708	15529851	downstream	83853	Malrd1	NM_001310455
chr5	118776768	118777008	upstream	79984	Rnft2	NM_001109902
chr19	10814585	10814750	in	1149	A430093F15Rik	NR_027805
chr14	95724008	95724210	upstream	554226	4921530L21Rik	NM_025733
chr14	77705772	77705927	downstream	151453	Enox1	NM_001253759
chr14	68579472	68579609	upstream	26093	Dock5	NM_177780
chr13	42345643	42345797	upstream	48745	Edn1	NM_010104
chr11	57580084	57580292	upstream	32804	Sap30l	NM_001081168
chr10	62199625	62199781	upstream	9028	Stox1	NM_001033260
chr10	69135198	69135364	downstream	140993	Ank3	NM_170730
chr14	65431689	65431832	upstream	134942	Ints9	NM_001253731
chr11	82422322	82422461	upstream	22282	Gm11426	NR_033582
chr6	145795000	145795142	downstream	20690	Bhlhe41	NM_024469
chr14	121388605	121388794	upstream	43940	Farp1	NM_134082
chr10	75441317	75441516	downstream	26309	Gm5134	NM_198635
chr16	40502761	40502942	upstream	1028443	Lsamp	NM_175548
chr14	123243873	123244037	downstream	70264	Ggact	NM_145466
chr4	138102764	138102897	downstream	78893	Vwa5b1	NM_029401
chr14	76485361	76485503	upstream	23086	Nufip1	NM_013745
chr5	11489744	11489891	upstream	102961	Gm6460	NM_001037919
chr14	65568639	65568992	in	1758	Ints9	NM_001253731
chr14	99588023	99588190	upstream	87284	Dis3	NM_028315
chr14	68937984	68938135	upstream	193173	Nefm	NM_008691
chr2	26430355	26430636	upstream	3970	Egfl7	NM_178444
chr2	180589283	180589489	upstream	37211	Mir124a-3	NR_029538
chr19	10071205	10071339	downstream	6668	Best1	NM_011913
chr18	84568393	84568536	downstream	192253	Zfp407	NM_001033341
chr14	87839442	87839580	downstream	25303	Tdrd3	NM_001253755
chr13	98575058	98575211	downstream	247354	Gm5086	NR_046157
chr9	72347997	72348180	upstream	6481	Tex9	NM_009359
chr9	68795649	68795932	downstream	184747	9530091C08Rik	NR_033299
chr9	41573037	41573178	downstream	185279	Mir125b-1	NR_029822
chr9	116102061	116102215	upstream	15830	Tgfbr2	NM_029575
chr6	102462454	102462603	upstream	46043	Cntn3	NM_008779
chr5	88084681	88084839	upstream	8301	Csn1s1	NM_007784
chr4	63078431	63078569	upstream	12202	Akna	NM_001045514
chr4	4423487	4423625	downstream	34868	Gm11780	NM_001277919
chr4	131545920	131546095	downstream	60823	Epb4.1	NM_001128606
chr3	46348285	46348432	upstream	94672	Pabpc4l	NM_001101479
chr3	25026831	25027177	downstream	1027148	Nlgn1	NM_001163387
chr15	7985628	7985787	downstream	65331	Wdr70	NM_001081402
chr14	76585340	76585477	upstream	72968	Gpalpp1	NM_026177
chr14	15247982	15248132	downstream	71224	Il3ra	NM_008369
chr13	100944315	100944454	downstream	29512	Naip2	NM_001126182
chr12	96793389	96793526	upstream	134796	Flrt2	NM_201518
chr1	184096063	184096200	upstream	6084	Vmn1r1	NM_001166728
chr1	158885099	158885255	upstream	13592	Ralgps2	NM_001159965
chr1	154640807	154640985	upstream	11962	Ncf2	NM_010877
chr11	115640499	115640645	upstream	14388	Mir5621	NR_049194
chr10	85610916	85611053	downstream	54568	4930486F22Rik	NR_038024
chr10	106503302	106503465	downstream	59168	Acss3	NM_198636
chr4	152541748	152541900	downstream	316941	Ajap1	NM_001099299
chr1	55489243	55489374	downstream	28704	Plcl1	NM_001114663
chr17	47800497	47800657	upstream	21811	Tomm6os	NR_045945
chr7	129347671	129347818	upstream	13088	Chp2	NM_027363
chr1	155883905	155884036	downstream	139097	Glul	NM_008131
chr7	49043592	49043754	downstream	86198	Vmn2r58	NM_001105055
chr7	36855849	36855993	upstream	266091	Zfp507	NM_177739
chr7	140531585	140531747	downstream	213902	4930483O08Rik	NR_046279
chr6	53405754	53405890	upstream	115363	Creb5	NM_172728
chr5	38814620	38814756	downstream	58675	Slc2a9	NM_001102415
chr5	125197752	125197945	upstream	5452	Dnah10	NM_019536
chr3	65063955	65064102	downstream	44402	A330015K06Rik	NR_126080
chr3	117585908	117586080	upstream	12304	Snx7	NM_029655
chr16	44531549	44531684	downstream	28443	Mir3081	NR_037242
chr15	63449825	63449961	upstream	136912	Gm20740	NR_045279
chr14	70264495	70264664	downstream	26532	Pebp4	NM_028560
chr13	99516721	99516878	upstream	50185	Tmem171	NM_001025606
chr1	38323238	38323415	upstream	134981	Rev1	NM_019570
chr13	10815031	10815186	upstream	453232	Chrm3	NM_033269
chr10	98460364	98460496	downstream	84829	Atp2b1	NM_026482
chr4	106810236	106810388	upstream	38748	Tmem59	NM_029565
chr14	80311083	80311220	upstream	40350	Gm10845	NR_033535
chr10	44455587	44455718	upstream	275283	Prdm1	NM_007548
chr8	70763760	70763897	upstream	34416	Sh2d4a	NM_028182
chr7	89402274	89402497	upstream	3893	Sh3gl3	NM_017400
chr4	129886180	129886328	downstream	15109	Gm853	NM_001034872
chr14	80309371	80309502	upstream	38638	Gm10845	NR_033535
chr11	78409418	78409569	upstream	43431	Tmem97	NM_133706
chr10	126236346	126236537	upstream	3830	4930484H19Rik	NR_131015
chr3	106682206	106682337	upstream	54981	Olfr266	NM_146489
chr16	18912934	18913069	upstream	34454	Mrpl40	NM_010922
chrX	121150436	121150585	downstream	100833	Vmn2r121	NM_001100616
chr9	115325007	115325147	downstream	36321	Mir467h	NR_130329
chr9	103531411	103531641	downstream	74242	4932413F04Rik	NR_040764
chr8	117557200	117557337	downstream	595899	Wwox	NM_019573
chr8	107483331	107483474	upstream	36	Ces2g	NM_197999
chr7	77095323	77095480	downstream	389135	Gm29683	NR_131145
chr6	95524763	95524961	downstream	145827	Suclg2	NM_011507
chr6	143130712	143130849	downstream	17213	Etnk1	NM_029250
chr4	40871167	40871339	downstream	6329	Spink4	NM_011463
chr4	22595271	22595411	upstream	178008	Pou3f2	NM_008899
chr4	153304540	153304685	downstream	21795	BC039966	NR_040670
chr2	87331891	87332038	downstream	2434	Pramel7	NM_178250
chr2	70867923	70868068	upstream	9742	Mettl8	NM_001110512
chr2	170663823	170663982	downstream	108767	Dok5	NM_001163686
chr17	37236201	37236340	upstream	3634	Olfr91	NM_182714
chr15	19140197	19140339	downstream	392364	Cdh10	NM_009865
chr14	91330260	91330398	downstream	805813	4930474H20Rik	NR_045712
chr14	91044383	91044520	downstream	519936	4930474H20Rik	NR_045712
chr14	79622807	79622945	downstream	26117	Zfp957	NM_001033215
chr14	77203410	77203565	downstream	128286	1700108F19Rik	NR_015485
chr14	70296264	70296413	downstream	58301	Pebp4	NM_028560
chr14	67319160	67319311	downstream	67323	Adra1a	NM_001271759
chr14	123064783	123064920	downstream	133484	Pcca	NM_144844
chr13	96577126	96577544	downstream	86501	Iqgap2	NM_027711
chr12	63618925	63619068	upstream	167598	Spanxn4	NR_131949
chr12	108027705	108027843	upstream	71421	4933406K04Rik	NR_015512
chr1	158436759	158436902	upstream	30550	Soat1	NM_009230
chr11	57461643	57461780	downstream	4950	Galnt10	NM_134189
chr11	55434510	55434647	upstream	11060	Glra1	NM_020492
chr10	108005312	108005455	downstream	133654	Gm5136	NM_203660
chr9	121137861	121138200	downstream	50179	Ulk4	NM_177589
chr15	103350575	103350722	downstream	7418	Pde1b	NM_001285890
chr5	129804766	129804950	upstream	200089	Sfswap	NM_172276
chr9	110912364	110912565	upstream	7181	Ltf	NM_008522
chr8	92974636	92974768	upstream	100735	Tox3	NM_172913
chr8	75280835	75280979	upstream	2693	F2rl3	NM_007975
chr8	31418251	31418382	upstream	258365	4933433F19Rik	NR_045856
chr8	14229873	14230004	downstream	136249	Dlgap2	NM_001145965
chr8	126295486	126295618	upstream	32159	Rab4a	NM_009003
chr8	10153190	10153334	in	1268	Myo16	NM_001081397
chr7	87645332	87645463	downstream	36302	Blm	NM_007550
chr7	119776687	119776819	upstream	43896	Tead1	NM_001166584
chr6	95525068	95525214	downstream	145522	Suclg2	NM_011507
chr6	50473368	50473500	upstream	41023	5430402O13Rik	NR_027892
chr6	47275677	47275808	downstream	83533	Cntnap2	NM_025771
chr6	34304798	34304933	downstream	2885	Akr1b8	NM_008012
chr5	63897122	63897253	upstream	140969	Nwd2	NM_177006
chr5	138778899	138779087	upstream	55984	Gpc2	NM_172412
chr5	120822535	120822737	upstream	57109	Lhx5	NM_008499
chr4	95740880	95741012	downstream	5101	Cyp2j13	NM_145548
chr4	50044404	50044536	upstream	184013	Grin3a	NM_001033351
chr4	3696480	3696611	downstream	56620	6330407A03Rik	NR_028126
chr4	18841683	18841814	upstream	364063	Cngb3	NM_013927
chr4	147241850	147241981	in	763	Fv1	NM_010244
chr4	142518571	142518710	downstream	209244	Mir7021	NR_105988
chr4	101707945	101708081	downstream	50751	Gm12789	NM_001085520
chr3	69762495	69762667	upstream	46789	Otol1	NM_001018031
chr3	43954769	43954900	upstream	1225300	Pcdh10	NM_001098171
chr3	129017543	129017705	downstream	19874	Enpep	NM_007934
chr2	75754084	75754215	downstream	24185	Ttc30b	NM_028235
chr2	65798478	65798641	downstream	30807	Csrnp3	NM_001290665
chr2	40508166	40508595	upstream	1424558	Ppp6c	NM_024209
chr2	147808192	147808358	downstream	64758	Foxa2	NM_001291067
chr19	33533531	33533662	upstream	64996	Rnls	NM_001146342
chr18	75821505	75821636	downstream	37595	Ctif	NM_201354
chr17	77305975	77306106	downstream	1047863	Gm4710	NR_033456
chr15	21451362	21451520	downstream	412406	Cdh12	NM_001008420
chr1	32909733	32909864	upstream	303845	Gm5415	NM_001164286
chr13	100061278	100061449	upstream	51212	Mrps27	NM_173757
chr12	105493443	105493574	upstream	5638	Serpina3i	NM_001199940
chr1	166542515	166542653	upstream	152279	Atp1b1	NM_009721
chr1	15142780	15142956	upstream	157502	Kcnb2	NM_001098528
chr11	3817564	3817695	upstream	1147	Slc35e4	NM_153142
chr11	21226588	21226719	downstream	19840	Mir1933	NR_035454
chr11	116864889	116865260	upstream	70957	Snhg20	NR_027059
chr10	101996143	101996311	downstream	23538	Rassf9	NM_146240
chrX	157529735	157529922	upstream	68696	Scml2	NM_001290652
chr9	21114719	21114919	downstream	3808	Ap1m2	NM_001110300
chr9	111098058	111098260	upstream	74040	Epm2aip1	NM_175266
chr8	68004278	68004409	upstream	135410	2015-03-01	NM_001293784
chr8	108556611	108556744	upstream	19475	Ddx28	NM_028038
chr6	98808681	98808934	downstream	171361	Foxp1	NM_001197322
chr5	36171881	36172027	upstream	61836	Afap1	NM_027373
chr4	125477217	125477352	downstream	124087	2610028E06Rik	NR_015560
chr19	7470149	7470294	upstream	10883	AI846148	NM_001167831
chr19	4418740	4418905	upstream	18332	A930001C03Rik	NR_045990
chr1	91720283	91720530	downstream	109218	Gbx2	NM_010262
chr1	74637717	74637860	upstream	1365	Zfp142	NM_029888
chr14	71828339	71828493	downstream	179510	Gm4251	NR_046076
chr13	34313255	34313388	downstream	60673	Psmg4	NM_001101430
chr12	83268050	83268197	upstream	702	Sipa1l1	NM_001167983
chr12	19749605	19749750	downstream	1073785	1700030C10Rik	NR_015521
chr12	19324048	19324319	downstream	804983	5730507C01Rik	NM_001033157
chr12	108463271	108463472	upstream	506987	4933406K04Rik	NR_015512
chr12	100188153	100188309	downstream	31582	Ttc8	NM_198311
chr11	57573777	57574130	upstream	39111	Sap30l	NM_001081168
chr11	19425741	19425874	upstream	396453	Spred2	NM_033523
chr11	114262856	114263057	downstream	49068	4932435O22Rik	NR_027643
chr11	101224109	101224267	upstream	2684	G6pc	NM_008061
chr10	26281796	26281933	downstream	114411	Gm8709	NR_033633
chr10	116752370	116752502	upstream	20696	Lyz1	NM_013590
chr10	10711953	10712180	downstream	91926	Grm1	NM_001114333
chr6	100885667	100885936	downstream	104286	Ppp4r2	NM_182939
chr8	98249599	98249738	downstream	12037	Setd6	NM_001035123
chr9	119627084	119627234	downstream	2816	Scn10a	NM_001205321
chr19	14626045	14626185	downstream	47408	Tle4	NM_001302951
chr14	77780142	77780284	downstream	128283	Gm6994	NR_033141
chr8	113006857	113006997	downstream	21149	Gm21283	NR_105058
chr3	134939290	134939446	upstream	2644	Bdh2	NM_001172055
chr1	75004097	75004234	upstream	4122	Ihh	NM_010544
chr15	58505819	58505957	downstream	150913	Tmem65	NM_175212
chr5	11754715	11754942	downstream	16343	1700003C15Rik	NR_045478
chr17	30797736	30797869	upstream	32136	1700097N02Rik	NR_045287
chr1	10044400	10044536	upstream	14410	Cops5	NM_001277101
chr17	5367046	5367241	downstream	53471	Ldhal6b	NM_175349
chr14	75020602	75020759	upstream	17794	Htr2a	NM_172812
chr9	43862920	43863051	upstream	9933	Usp2	NM_198092
chr5	98480784	98480915	upstream	19053	Antxr2	NM_133738
chr2	84582985	84583169	in	-350	Mir130a	NR_029544
chr2	128138014	128138159	downstream	118823	Gm14005	NR_028590
chr19	53757550	53757692	downstream	8005	Rbm20	NM_001170847
chr14	123618453	123618586	downstream	52296	AA536875	NR_045143
chr14	115351664	115351920	upstream	4744	1700100I10Rik	NR_126550
chr12	31784662	31784816	downstream	28080	Fam110c	NM_027828
chr1	179841397	179841528	upstream	77918	Gm16432	NM_001034899
chr10	78054847	78054992	in	-1862	Syde1	NM_027875
chr10	21073873	21074004	upstream	10262	4930455C13Rik	NR_045352
chr10	115138762	115138904	upstream	112176	Lgr5	NM_010195
chr9	37045415	37045548	downstream	19658	Slc37a2	NM_001145960
chr5	138647587	138647724	downstream	14296	Mblac1	NM_177878
chr5	11754505	11754940	downstream	16553	1700003C15Rik	NR_045478
chr3	108707208	108707345	downstream	9164	Prpf38b	NM_025845
chr8	73389242	73389374	upstream	6585	Kcnn1	NM_032397
chr7	114852947	114853078	downstream	50349	Cyb5r2	NM_177216
chr6	5817075	5817217	downstream	112068	1700019G24Rik	NR_040255
chr16	45353063	45353227	downstream	57853	Cd200	NM_010818
chr14	67545340	67545549	downstream	17546	Pnma2	NM_175498
chr1	188062572	188062758	upstream	119633	Lyplal1	NM_146106
chr5	26596492	26596648	downstream	14441	Gm7361	NM_001281527
chr8	82144852	82145029	upstream	16472	Otud4	NM_001081164
chr8	129434053	129434306	downstream	37518	Tomm20	NM_024214
chr11	114226245	114226388	downstream	85679	4932435O22Rik	NR_027643
chr14	72227538	72227721	upstream	26727	4930434J06Rik	NR_046274
chr5	136207054	136207300	downstream	6455	Mir7034	NR_106001
chr19	15702049	15702182	downstream	298813	Psat1	NM_001205339
chr17	36244760	36244917	downstream	5611	C920025E04Rik	NM_001271005
chr17	15900178	15900377	downstream	60498	Chd1	NM_007690
chr12	10968467	10968643	upstream	83901	7420701I03Rik	NR_045860
chr5	11325697	11325852	upstream	12460	Speer1	NR_001586
chr15	77896412	77896558	downstream	55048	Cacng2	NM_007583
chr8	12430081	12430212	downstream	36813	Sox1	NM_009233
chr8	115744594	115744756	downstream	155683	Gm10280	NR_033584
chr5	36303769	36303916	downstream	70052	Afap1	NM_027373
chr2	167328664	167328846	upstream	8540	Spata2	NM_170756
chr18	8060103	8060250	downstream	193159	Wac	NM_001146298
chr17	80145763	80146107	upstream	29632	Cyp1b1	NM_009994
chr14	72558705	72558845	downstream	304440	4930434J06Rik	NR_046274
chr14	118671586	118671727	downstream	7457	Gm9376	NM_001101609
chr2	84452813	84452944	downstream	39604	Ctnnd1	NM_001085453
chr5	11669963	11670122	downstream	12610	4930558F17Rik	NR_126451
chr6	137910872	137911033	downstream	119315	Slc15a5	NM_177787
chr4	3811407	3811607	upstream	10405	Mos	NM_020021
chr3	134795021	134795155	upstream	78255	Cenpe	NM_173762
chr2	139989164	139989301	upstream	4967	Ndufaf5	NM_027093
chr14	63906874	63907035	upstream	41016	Gata4	NM_001310610
chr14	122368032	122368213	upstream	1867	Gpr183	NM_183031
chr9	78435980	78436127	in	-1872	Slc17a5	NM_001276452
chr8	82143760	82143943	upstream	17564	Otud4	NM_001081164
chr8	124316876	124317014	downstream	38343	Klhdc4	NM_145605
chr8	114654592	114654730	upstream	117588	Kars	NM_001130868
chr6	59804312	59804457	upstream	426278	Gprin3	NM_183183
chr2	31360212	31360451	downstream	36673	Ass1	NM_007494
chr2	17839268	17839436	downstream	81055	H2afb1	NM_026627
chr15	58487184	58487352	downstream	169548	Tmem65	NM_175212
chr14	92624086	92624230	downstream	1665771	Pcdh9	NM_001081377
chr14	78595552	78595708	upstream	2517	Mir1971	NR_035499
chr14	70204124	70204280	downstream	2978	Rhobtb2	NM_153514
chr14	65877614	65877812	downstream	5436	Fzd3	NM_021458
chr14	64614217	64614385	downstream	5200	Rp1l1	NM_146246
chr14	122709492	122709639	upstream	74882	1700108J01Rik	NR_015532
chr14	104353857	104354005	downstream	74252	4930432J09Rik	NR_045953
chr1	181150186	181150325	downstream	299698	Smyd3	NM_027188
chr10	124898216	124898357	upstream	130875	Slc16a7	NM_011391
chr8	114944312	114944450	upstream	147380	Cntnap4	NM_130457
chr2	135934336	135934476	downstream	52924	Lamp5	NM_029530
chr14	89556555	89556720	upstream	683602	Pcdh20	NM_178685
chr14	87437966	87438119	downstream	104705	Diap3	NM_019670
chr14	75238465	75238602	downstream	108612	Esd	NM_001285423
chr14	74741305	74741564	upstream	11778	4933402J15Rik	NR_046059
chr14	68383527	68383664	downstream	22492	Gnrh1	NM_008145
chrX	91881255	91881503	in	1848	Gspt2	NM_008179
chrX	11355571	11355717	downstream	303858	Bcor	NM_029510
chr9	68795674	68795936	downstream	184772	9530091C08Rik	NR_033299
chr9	67413517	67413648	upstream	4257	Tln2	NM_001081242
chr9	41173501	41173633	upstream	8857	3110039I08Rik	NR_040725
chr9	38989002	38989135	downstream	17358	Olfr943	NM_146326
chr9	34609701	34609835	upstream	312361	4930581F22Rik	NR_029475
chr8	80531343	80531479	upstream	203647	Ttc29	NM_183096
chr8	59383135	59383274	upstream	352022	Cep44	NM_001009951
chr8	107154880	107155049	in	-2341	Rrad	NM_019662
chr7	115542118	115542250	downstream	5733	Olfr495	NM_146364
chr6	95493061	95493198	downstream	177529	Suclg2	NM_011507
chr6	62189003	62189201	upstream	1015597	Grid2	NM_008167
chr6	51844650	51844781	downstream	119648	Skap2	NM_018773
chr6	31514078	31514291	in	-1859	Podxl	NM_013723
chr6	28722633	28722766	downstream	60864	Lrrc4	NM_138682
chr6	148715112	148715251	downstream	66627	Ipo8	NM_001081113
chr6	112922891	112923022	upstream	23881	Srgap3	NM_080448
chr5	74336950	74337089	downstream	129236	Usp46	NM_177561
chr5	5850885	5851056	upstream	99818	Steap1	NM_027399
chr5	34417133	34417277	upstream	42005	4930557J02Rik	NR_040703
chr5	32558709	32558840	downstream	19503	Plb1	NM_001081407
chr5	12868447	12868821	downstream	487532	Sema3d	NM_028882
chr4	151052270	151052448	downstream	185357	Camta1	NM_001195565
chr4	137959477	137959609	upstream	5354	Fam43b	NM_001081672
chr4	117045969	117046244	downstream	3847	Rnf220	NM_001310729
chr4	115894004	115894147	in	1486	Pik3r3	NM_181585
chr4	111427529	111427661	downstream	37165	Spata6	NM_026470
chr3	38940554	38940697	downstream	156943	Fat4	NM_183221
chr3	25026843	25027141	downstream	1027136	Nlgn1	NM_001163387
chr3	151171006	151171137	downstream	72411	Adgrl4	NM_133222
chr3	149192176	149192331	downstream	256726	Gm1653	NR_040591
chr3	130256048	130256188	upstream	62067	Etnppl	NM_001163587
chr3	106677115	106677308	upstream	49890	Olfr266	NM_146489
chr2	6836198	6836377	downstream	15320	5031426D15Rik	NR_027890
chr2	30686058	30686224	upstream	488	Asb6	NM_133346
chr2	145377675	145377824	downstream	4793	Gm14092	NM_001037929
chr2	130341995	130342126	upstream	45247	Mrps26	NM_207207
chr2	117839708	117839859	upstream	95699	Thbs1	NM_011580
chr2	100691439	100691570	upstream	771215	Rag2	NM_009020
chr19	50633797	50634139	downstream	121089	Sorcs1	NM_001290356
chr19	43615045	43615212	upstream	14200	Got1	NM_010324
chr19	38338683	38338824	in	1412	Lgi1	NM_020278
chr18	67624297	67624435	in	1795	Slmo1	NM_144867
chr17	93451259	93451408	upstream	145252	Adcyap1	NM_009625
chr17	10254376	10254521	upstream	256157	Cahm	NR_037588
chr16	91689280	91689414	in	2138	Gm10785	NR_040389
chr16	91054563	91054696	upstream	8189	Paxbp1	NM_026110
chr16	73505151	73505342	downstream	838911	Mir691	NR_030464
chr16	50557029	50557271	downstream	30665	G730013B05Rik	NR_040379
chr16	49947974	49948157	upstream	30348	Gm6936	NR_045001
chr16	29682741	29682901	downstream	105572	Opa1	NM_133752
chr1	59541830	59541994	downstream	5090	Fzd7	NM_008057
chr15	87321803	87321934	upstream	50675	Fam19a5	NM_001252310
chr15	84908620	84908751	downstream	43379	Fam118a	NM_133750
chr15	58136834	58136965	downstream	20640	Klhl38	NM_177755
chr15	37327589	37327759	upstream	25469	4930447A16Rik	NM_029113
chr14	93517458	93517618	downstream	772399	Pcdh9	NM_001081377
chr14	82068882	82069013	downstream	1671024	Olfm4	NM_001030294
chr14	73474660	73474802	upstream	23989	Cysltr2	NM_001162412
chr14	68834462	68834632	upstream	89651	Nefm	NM_008691
chr14	23397123	23397268	upstream	33353	4930405A10Rik	NR_046307
chr14	124293524	124293773	upstream	91082	1700024B18Rik	NR_045479
chr14	106173050	106173234	downstream	124736	Spry2	NM_011897
chr13	94718728	94718904	upstream	106772	Lhfpl2	NM_172589
chr13	81490527	81490658	downstream	283366	Adgrv1	NM_054053
chr13	69546023	69546173	downstream	128469	Papd7	NM_198600
chr13	65343516	65343647	upstream	34395	Zfp369	NM_178364
chr13	5519604	5519738	upstream	338880	Klf6	NM_011803
chr13	47313149	47313289	downstream	26028	Rnf144b	NM_001170643
chr13	116874866	116874997	downstream	226780	Isl1	NM_021459
chr13	104145314	104145463	upstream	18992	Mast4	NM_175171
chr13	101878037	101878168	upstream	121794	5930438M14Rik	NR_046158
chr1	30437738	30437884	downstream	484113	Phf3	NM_001081080
chr12	92165609	92165753	upstream	116428	5430427M07Rik	NR_045858
chr12	75491463	75491606	downstream	95253	Dbpht2	NM_198866
chr12	72424209	72424353	downstream	15589	Dact1	NM_001190466
chr12	26183056	26183202	downstream	371268	Gm17746	NR_045844
chr11	87025818	87025983	downstream	87492	Trim37	NM_197987
chr11	77363674	77363805	upstream	35149	Trp53i13	NM_001024920
chr1	170817395	170817543	downstream	133575	Mir6354	NR_105772
chr11	63225955	63226197	downstream	281901	Pmp22	NM_001302260
chr1	156161349	156161487	upstream	55563	4930452N14Rik	NR_040629
chr11	52646310	52646455	downstream	70353	Fstl4	NM_177059
chr1	132877292	132877438	upstream	36879	Il10	NM_010548
chr1	126232962	126233093	upstream	289076	Dpp10	NM_199021
chr11	19372180	19372311	downstream	409153	4933406G16Rik	NR_046037
chr10	36991491	36991634	upstream	131009	Marcks	NM_008538
chr10	127197682	127197837	downstream	3114	Rdh1	NM_080436
chr10	12292633	12292882	downstream	290650	Utrn	NM_011682
chr10	119043901	119044040	downstream	155062	Grip1	NM_133442
chr10	11727581	11727712	downstream	666589	Epm2a	NM_010146
chr6	86031853	86031990	downstream	6062	Add2	NM_001271861
chr12	99093483	99093662	downstream	405936	Galc	NM_008079
chr8	117527950	117528095	downstream	566649	Wwox	NM_019573
chr6	137910877	137911035	downstream	119310	Slc15a5	NM_177787
chr5	16045271	16045423	upstream	11791	Hgf	NM_001289460
chr14	103118737	103118994	downstream	264862	Mir5130	NR_039592
chr11	47213025	47213333	upstream	18471	Sgcd	NM_011891
chr14	73303911	73304049	upstream	119248	Gm9199	NR_027860
chr14	122753392	122753572	downstream	98695	Gm5089	NR_033325
chrX	80835202	80835341	upstream	100189	Tsga8	NM_021898
chr3	55133116	55133250	downstream	88919	Dclk1	NM_001111053
chr2	27520723	27520854	upstream	9747	Rxra	NM_011305
chr2	106535530	106535665	in	1773	Mpped2	NM_029837
chr8	94290073	94290220	downstream	37230	Irx3	NM_008393
chr8	102248915	102249052	upstream	306794	Cdh8	NM_001285914
chr7	31357280	31357480	upstream	7327	Psenen	NM_025498
chr2	27029032	27029178	upstream	9059	Dbhos	NR_040524
chr17	66679151	66679289	downstream	121689	Mtcl1	NM_001114098
chr14	70194873	70195099	downstream	12229	Rhobtb2	NM_153514
chr1	44777935	44778101	downstream	25609	4930521E06Rik	NR_040602
chr14	106217176	106217479	downstream	80610	Spry2	NM_011897
chr12	29221561	29221719	downstream	13391	Dcdc2c	NM_001177964
chr11	44611920	44612128	downstream	182569	Ebf1	NM_001290709
chr10	83775387	83775537	downstream	129579	Nuak1	NM_001004363
chr9	34015085	34015290	downstream	167380	7630403G23Rik	NR_040744
chr8	130529761	130530035	downstream	274114	Mir21c	NR_105822
chr17	5718133	5718304	upstream	78273	3300005D01Rik	NR_045081
chr10	89696223	89696433	upstream	339998	Anks1b	NM_001177397
chr14	115604843	115605063	downstream	115657	Gpc5	NM_175500
chr2	33970642	33970803	upstream	5637	C230014O12Rik	NR_130173
chr14	67374850	67375095	upstream	110586	Gm5464	NM_001034881
chr8	114955495	114955646	upstream	136197	Cntnap4	NM_130457
chr7	96945174	96945390	downstream	108715	Ccdc81	NM_001162979
chr7	124390245	124390376	upstream	131997	Xylt1	NM_175645
chr5	37376505	37376660	downstream	5466	Wfs1	NM_011716
chr16	25765143	25765278	upstream	34608	Trp63	NM_001127263
chr15	43822124	43822255	upstream	118799	Tmem74	NM_175502
chr13	11981896	11982060	downstream	219066	Ryr2	NM_023868
chr11	33367977	33368142	downstream	47519	Ranbp17	NR_110973
chr4	89224034	89224165	upstream	128604	Dmrta1	NM_175647
chr13	53026469	53026624	in	-577	Auh	NM_016709
chr7	30363011	30363181	upstream	70782	Sipa1l3	NM_001081028
chr9	79519227	79519374	downstream	49052	Col12a1	NM_001290308
chr8	129354184	129354658	downstream	117387	Tomm20	NM_024214
chr7	8590916	8591047	downstream	35895	Vmn2r36	NM_001105068
chr6	78182186	78182346	upstream	136442	Reg3b	NM_011036
chr6	138480502	138480646	upstream	46392	B230110G15Rik	NR_131103
chr4	136787123	136787254	upstream	44176	Wnt4	NM_009523
chr3	150220685	150221043	downstream	467891	Mir3963	NR_039540
chr2	142052238	142052432	upstream	674212	Kif16bos	NR_131921
chr18	4301083	4301220	upstream	50211	4833419F23Rik	NR_040328
chr17	15913373	15913504	downstream	51927	Rgmb	NM_178615
chr14	93399458	93399591	downstream	890399	Pcdh9	NM_001081377
chr14	79075114	79075245	upstream	29106	Dgkh	NR_104044
chr14	105079153	105079284	downstream	43040	D130009I18Rik	NR_015593
chr1	36991647	36991778	downstream	6475	Tmem131	NM_018872
chr13	4391294	4391432	upstream	40044	Akr1c6	NM_030611
chr13	118585606	118585740	upstream	75038	4933413L06Rik	NR_045508
chr1	131851759	131851898	downstream	469567	Cd55b	NM_007827
chr11	22684193	22684333	downstream	77292	B3gnt2	NM_016888
chr10	25319520	25319651	upstream	61692	Smlr1	NM_001195596
chr1	122791773	122791921	upstream	189958	Celrr	NR_110450
chr12	113004797	113005065	downstream	9969	Klc1	NM_001025362
chr6	120489595	120489785	upstream	6528	Cecr5	NM_144815
chr17	30655241	30655374	downstream	59741	Btbd9	NM_027060
chr8	121148326	121148463	downstream	342922	Cdh13	NM_019707
chr8	118794517	118794668	upstream	232147	Dynlrb2	NM_029297
chr8	117611775	117611927	downstream	620769	Maf	NM_001025577
chr3	68594604	68594735	upstream	76653	1110032F04Rik	NM_001167996
chr15	56128892	56129029	upstream	388638	Sntb1	NM_016667
chr14	70643479	70643611	upstream	34251	Sorbs3	NM_011366
chr14	64888366	64888497	downstream	149177	Msra	NM_001253716
chr9	102676110	102676241	downstream	36383	Gm5627	NR_033301
chr7	36063461	36063788	downstream	41748	Gpatch1	NM_026181
chr5	67758263	67758456	downstream	62320	Slc30a9	NM_178651
chr7	20106321	20106452	downstream	4492	Nkpd1	NM_027116
chr7	143559981	143560123	upstream	17133	C230079O03Rik	NR_040459
chr14	99966636	99966774	downstream	270977	Klf5	NM_009769
chr14	73468070	73468251	upstream	17399	Cysltr2	NM_001162412
chr5	119393348	119393558	upstream	6749	4930413E15Rik	NR_040694
chr17	5620109	5620310	downstream	129760	Zdhhc14	NM_146073
chr2	29049953	29050118	downstream	55416	Ntng2	NM_133501
chr14	124317939	124318076	upstream	66667	1700024B18Rik	NR_045479
chr7	65054089	65054275	downstream	209797	Gabrb3	NM_008071
chr15	37898181	37898318	upstream	5621	Rrm2b	NM_199476
chr12	66571527	66571664	downstream	247274	Wdr20rt	NM_027614
chr16	30651616	30651801	downstream	54058	Fam43a	NM_177632
chr3	148461881	148462219	downstream	157468	Adgrl2	NM_001081298
chr17	12591779	12591910	downstream	22555	Plg	NM_008877
chr8	109178036	109178173	upstream	26681	Tango6	NM_173037
chr19	46412154	46412302	downstream	2746	Cuedc2	NM_024192
chr16	39834998	39835169	downstream	934791	Igsf11	NM_170599
chr8	83357267	83357424	downstream	48861	Gab1	NM_021356
chr8	89758354	89758494	upstream	32855	Gm10637	NR_040697
chr4	71821286	71821575	upstream	38741	C630043F03Rik	NR_027923
chr6	129374400	129374532	downstream	17771	Clec9a	NM_001205365
chr3	41186235	41186408	downstream	112636	Platr4	NR_040385
chr15	7083751	7083908	upstream	4540	Lifr	NM_013584
chr14	105363087	105363226	downstream	152556	Gm17066	NR_040628
chr10	70962857	70963019	upstream	153510	Cisd1	NM_134007
chr8	128203816	128203953	downstream	12349	Map10	NM_028908
chr5	12481260	12481421	downstream	100345	Sema3d	NM_028882
chr9	13577761	13577901	downstream	26387	Mtmr2	NR_024025
chr9	40868473	40868619	upstream	54012	Crtam	NM_019465
chr9	121223563	121223694	upstream	35523	Ulk4	NM_177589
chr8	74587742	74587894	downstream	8434	Olfr372	NM_207555
chr8	68978825	68978974	downstream	33331	Tma16	NM_025465
chr4	58472939	58473072	upstream	17219	Mir3095	NR_037278
chr2	19253978	19254115	upstream	9715	4930447M23Rik	NR_126563
chr18	16681731	16681924	downstream	287577	Cdh2	NM_007664
chr16	12606112	12606265	upstream	203120	1700003L19Rik	NR_040507
chr14	78509144	78509275	upstream	18580	Fam216b	NM_177629
chr14	74741315	74741567	upstream	11768	4933402J15Rik	NR_046059
chr14	66550800	66550963	downstream	23531	Scara3	NM_172604
chr10	117922774	117922905	downstream	46922	Ifng	NM_008337
chr16	95562098	95562258	downstream	85184	Kcnj15	NM_001271690
chr8	84374491	84374634	downstream	510281	Inpp4b	NM_001024617
chr7	90530600	90530891	upstream	200590	Tmc3	NM_177695
chr7	56955225	56955391	upstream	57000	Htatip2	NM_001146053
chr6	77845723	77845862	downstream	85688	Ctnna2	NM_009819
chr6	114008818	114009043	upstream	14994	Atp2b2	NM_009723
chr5	77640518	77640654	in	-1978	Spink2	NM_001289768
chr5	41824025	41824156	downstream	276655	Rab28	NM_001310592
chr5	135965471	135965615	downstream	57271	Hip1	NM_146001
chr4	68958627	68958758	upstream	341446	Brinp1	NM_019967
chr4	33898430	33898615	upstream	110926	Cnr1	NM_007726
chr4	107652406	107652568	downstream	13718	Slc1a7	NM_146255
chr3	143613757	143613902	upstream	236900	Gm6260	NR_040405
chr2	82474891	82475035	downstream	583327	Zfp804a	NM_175513
chr19	22455219	22455351	upstream	65228	Trpm3	NM_177341
chr19	11335134	11335266	downstream	7257	Ms4a1	NM_007641
chr18	47920560	47920691	upstream	159684	G630055G22Rik	NR_045404
chr18	30599097	30599262	downstream	168798	Pik3c3	NM_181414
chr17	94727417	94727621	upstream	419772	2700099C18Rik	NR_024720
chr17	34056386	34056586	in	1964	Tapbp	NM_001025313
chr16	51113001	51113158	downstream	331730	1700116B05Rik	NR_131005
chr15	92779135	92779297	downstream	328130	Gxylt1	NM_001033275
chr14	67533230	67533361	downstream	5436	Pnma2	NM_175498
chr13	28592408	28592570	downstream	212084	Mir6368	NR_105787
chr13	117635295	117635426	downstream	180778	Parp8	NM_001081009
chr13	111393210	111393386	downstream	210209	Plk2	NM_152804
chr12	87478205	87478383	upstream	29835	Gm805	NR_046081
chr12	67287013	67287144	downstream	100125	Rpl10l	NM_001162933
chr11	58244446	58244682	in	386	Gm12253	NM_001045542
chr1	138592646	138592802	in	1859	Platr22	NR_037986
chr11	121015488	121015852	upstream	3846	Uts2r	NM_145440
chr10	78154387	78154522	downstream	28401	Casp14	NM_009809
chr10	27158665	27158894	downstream	51244	4930579H20Rik	NR_131034
chr10	117388108	117388244	downstream	27844	4933411E08Rik	NR_045342
chr19	6518518	6518654	downstream	26302	Slc22a12	NM_009203
chr9	99092044	99092184	downstream	47364	Faiml	NM_001244762
chr9	60454027	60454182	upstream	58588	9230112J17Rik	NR_040464
chr9	113869751	113869889	downstream	31950	Ubp1	NM_013699
chr9	112765806	112765946	downstream	608979	2900079G21Rik	NR_033433
chr8	121647460	121647600	upstream	218727	Hsbp1	NM_024219
chr8	107645322	107645459	upstream	8127	Ces4a	NM_146213
chr8	106149358	106149524	downstream	23910	4933400L20Rik	NR_045730
chr8	100520382	100520534	upstream	1013154	Gm15679	NR_110579
chr7	112832085	112832235	upstream	41405	Arfip2	NM_029802
chr6	95493068	95493205	downstream	177522	Suclg2	NM_011507
chr6	94240407	94240544	upstream	4746	Magi1	NM_001286786
chr6	53467774	53468048	upstream	53343	Creb5	NM_172728
chr6	53399354	53399491	upstream	121763	Creb5	NM_172728
chr6	43886465	43886619	upstream	268438	Tpk1	NM_001311111
chr6	130997335	130997495	downstream	201795	Klra2	NM_001170851
chr5	22919887	22920029	upstream	18109	Kmt2e	NM_026984
chr5	136151107	136151250	upstream	11657	Por	NM_008898
chr5	127053148	127053285	upstream	455760	4933438B17Rik	NR_040685
chr4	42232384	42232562	downstream	3590	Ccl21a	NM_011124
chr4	151899025	151899169	upstream	45617	Kcnab2	NM_010598
chr4	103670104	103670245	upstream	367788	Dab1	NM_177259
chr3	85446229	85446375	downstream	70429	Gatb	NM_144896
chr3	52268048	52268187	downstream	198040	Foxo1	NM_019739
chr3	148977377	148977572	downstream	41927	Gm1653	NR_040591
chr2	140039188	140039329	upstream	41144	Esf1	NM_001081090
chr18	83064921	83065074	upstream	13099	Zfp516	NM_183033
chr18	70842610	70842762	downstream	116915	Mbd2	NM_010773
chr18	27470627	27470764	upstream	1245787	4930474G06Rik	NR_045398
chr17	88505173	88505310	upstream	17428	Gm4832	NM_001190356
chr17	17448042	17448181	upstream	61003	Riok2	NM_025934
chr15	51581439	51581585	downstream	117318	Eif3h	NM_080635
chr14	98974034	98974174	upstream	403300	Dach1	NM_007826
chr14	96247397	96247534	upstream	30837	4921530L21Rik	NM_025733
chr14	85318653	85318796	upstream	440672	9630013A20Rik	NR_015539
chr14	85020346	85020483	upstream	142365	9630013A20Rik	NR_015539
chr14	72881284	72881449	downstream	230276	Fndc3a	NM_207636
chr14	71688308	71688509	downstream	39479	Gm4251	NR_046076
chr14	71412807	71412947	downstream	125144	Gfra2	NM_008115
chr14	68778364	68778514	upstream	33553	Nefm	NM_008691
chr14	68073190	68073378	upstream	54861	4930438E09Rik	NR_045961
chr14	64668171	64668311	downstream	37805	Prss55	NM_001081063
chr14	37948278	37948433	in	-2047	Ghitm	NM_001199122
chr1	41878072	41878215	upstream	638225	4930448I06Rik	NR_040475
chr14	123714991	123715153	downstream	148834	AA536875	NR_045143
chr14	123227009	123227147	downstream	87128	Ggact	NM_145466
chr14	123120269	123120409	downstream	188970	Pcca	NM_144844
chr14	101686400	101686541	upstream	85364	Prr30	NM_029680
chr13	84043173	84043316	downstream	14611	2810049E08Rik	NR_036594
chr13	35791021	35791160	upstream	39999	Cdyl	NM_001123386
chr12	9921786	9921947	upstream	342645	1700022H16Rik	NR_045488
chr12	58936501	58936697	upstream	170853	BC042761	NR_131112
chr12	16263032	16263169	downstream	335294	Lpin1	NM_172950
chr1	20686375	20686535	downstream	15776	Mir133b	NR_029902
chr11	83547049	83547197	upstream	11142	Wfdc21	NM_183249
chr11	36313293	36313438	downstream	446200	Tenm2	NM_011856
chr1	130203714	130203851	downstream	22931	Lct	NM_001081078
chr11	11708617	11708772	in	-2348	Fignl1	NM_001163360
chr10	118049527	118049664	upstream	54196	Tmevpg1	NR_104123
chrX	102727353	102727484	downstream	34493	Cypt2	NM_173436
chr9	122155101	122155236	downstream	29795	Mir8106	NR_106185
chr9	115632348	115632533	upstream	183974	Gadl1	NM_028638
chr9	103531419	103531573	downstream	74250	4932413F04Rik	NR_040764
chr9	100379406	100379537	downstream	9236	Il20rb	NM_001033543
chr8	94432807	94432947	upstream	105504	Irx3	NM_008393
chr8	89864011	89864181	upstream	130449	Gm2694	NR_033430
chr8	79209443	79209588	upstream	214713	Nr3c2	NM_001083906
chr8	57996384	57996541	downstream	391127	Adam29	NM_175939
chr8	11922592	11922748	downstream	84322	Tex29	NM_029326
chr8	105741409	105741612	downstream	131775	1600027J07Rik	NR_036588
chr8	105525569	105525710	upstream	214808	Cdh11	NM_009866
chr7	12089676	12089819	downstream	108663	Zscan4f	NM_001110316
chr7	114351377	114351572	in	419	Rbmxl2	NM_029660
chr6	31836948	31837079	upstream	161089	1700012A03Rik	NM_029587
chr6	144403242	144403497	upstream	215895	Sox5os3	NR_040519
chr6	12780583	12780714	upstream	79580	Thsd7a	NM_001164805
chr6	127593846	127594080	downstream	68104	Cracr2a	NM_001033464
chr6	113507582	113507761	upstream	24200	Emc3	NM_175101
chr5	76656099	76656230	downstream	45445	Tmem165	NM_011626
chr5	53707493	53707636	downstream	51399	Smim20	NM_001145433
chr5	149358235	149358367	downstream	7879	Ubl3	NM_011908
chr5	116848910	116849041	downstream	25713	Hspb8	NM_030704
chr4	66525702	66525835	downstream	39108	Tlr4	NM_021297
chr4	23351031	23351163	upstream	933768	Pou3f2	NM_008899
chr4	138596362	138596494	downstream	36092	Htr6	NM_021358
chr4	100704053	100704235	upstream	35339	Raver2	NM_183024
chr3	65801693	65801837	upstream	37796	Ccnl1	NM_019937
chr3	63042277	63042419	upstream	54829	Mme	NM_001289462
chr3	34111466	34111628	upstream	129440	Dnajc19	NM_001026211
chr3	108988414	108988565	downstream	64598	Slc25a24	NM_172685
chr2	91976308	91976439	upstream	45780	Phf21a	NM_138755
chr2	88930286	88930425	downstream	9584	Olfr1220	NM_146900
chr2	61676453	61676592	downstream	36194	Tbr1	NM_009322
chr2	29040946	29041134	downstream	62685	Setx	NM_198033
chr2	27490734	27490870	upstream	39736	Rxra	NM_011305
chr2	161240237	161240386	upstream	303665	Chd6	NM_173368
chr2	124625431	124625564	downstream	148365	Sema6d	NM_199241
chr19	9311554	9311730	upstream	99748	Asrgl1	NM_025610
chr19	48659974	48660175	downstream	381710	Sorcs3	NM_025696
chr19	40833206	40833337	upstream	70312	Ccnj	NM_172839
chr18	49076541	49076672	upstream	604151	1700044K03Rik	NR_033785
chr18	4643678	4643949	downstream	11002	9430020K01Rik	NM_001081963
chr18	26774459	26774633	upstream	860225	Celf4	NM_001146292
chr18	25597738	25597943	upstream	268610	Tpgs2	NM_001004361
chr17	86822922	86823081	upstream	134654	2010106C02Rik	NR_045435
chr17	72208814	72208945	downstream	79778	Clip4	NM_030179
chr17	55809879	55810070	downstream	43797	Pot1b	NM_028370
chr16	69200657	69200800	downstream	601719	4930428D20Rik	NR_130991
chr16	40457366	40457589	upstream	1073838	Lsamp	NM_175548
chr16	39632292	39632424	downstream	732085	Igsf11	NM_170599
chr15	61215846	61216017	downstream	391910	D030024E09Rik	NR_040350
chr15	55484715	55484847	upstream	94098	Mrpl13	NM_026759
chr15	32822926	32823087	upstream	25301	Sdc2	NM_008304
chr14	97054021	97054167	upstream	134018	Klhl1	NM_053105
chr14	89894462	89894596	upstream	399318	Gm5088	NR_002862
chr14	84402428	84402612	upstream	438691	Pcdh17	NM_001013753
chr14	74345218	74345429	downstream	394876	Sucla2	NM_011506
chr14	74295709	74295855	downstream	345367	Sucla2	NM_011506
chr14	14963758	14963904	upstream	8590	Psmd6	NM_025550
chr13	78782445	78782590	upstream	442452	Nr2f1	NM_010151
chr13	75600385	75600613	upstream	179858	Mir682	NR_030451
chr13	44290115	44290248	downstream	23491	A330076C08Rik	NR_045088
chr13	3045215	3045346	upstream	101255	Speer6-ps1	NR_001581
chr12	86311353	86311490	in	-2483	Arel1	NM_178065
chr12	7577434	7577687	upstream	188548	1700101O22Rik	NR_045045
chr12	39399303	39399439	upstream	56445	4930428E07Rik	NR_045943
chr12	24159707	24159842	downstream	624177	9030624G23Rik	NM_001256489
chr12	16298957	16299229	downstream	299369	Lpin1	NM_172950
chr12	100682464	100682651	downstream	7570	Foxn3	NM_183186
chr11	96574921	96575054	downstream	65698	Snx11	NM_028965
chr1	196505953	196506104	downstream	62181	Plxna2	NM_008882
chr1	190745785	190745945	downstream	87684	Kctd3	NM_172650
chr11	5649014	5649145	upstream	6085	Urgcp	NM_178623
chr11	55317910	55318067	downstream	23953	Gm12238	NR_028480
chr1	139270337	139270492	upstream	411562	Nr5a2	NM_030676
chr1	136746025	136746169	upstream	43977	Ppp1r12b	NR_015606
chr11	117711679	117711834	downstream	3379	Birc5	NM_009689
chr11	115425914	115426053	in	2157	Nup85	NM_001002929
chr11	112188533	112188685	downstream	385887	BC006965	NR_024085
chr11	111883609	111883831	downstream	690811	BC006965	NR_024085
chr11	110309493	110309673	downstream	51308	Map2k6	NM_011943
chr10	86837015	86837192	downstream	121140	Ascl1	NM_008553
chr10	6934933	6935071	downstream	47208	Ppp1r14c	NM_133485
chr10	44870963	44871299	downstream	86194	Prep	NM_011156
chr10	120557297	120557475	downstream	88488	Wif1	NM_011915
chr10	11866059	11866190	downstream	717224	Utrn	NM_011682
chr15	91471602	91471747	upstream	29802	Lrrk2	NM_025730
chrY	2566499	2566642	downstream	181492	Gm3376	NM_001270512
chrX	148430026	148430163	upstream	4162	Hsd17b10	NM_016763
chr9	114450855	114451002	downstream	24382	Trim71	NM_001042503
chr8	99773378	99773518	upstream	1359363	Got2	NM_010325
chr8	96932072	96932209	downstream	23923	Herpud1	NM_022331
chr8	73222511	73222678	downstream	3124	Jund	NM_001286944
chr8	18845969	18846122	in	1691	Agpat5	NM_026792
chr8	112990281	112990419	downstream	37725	Gm21283	NR_105058
chr8	105741409	105741572	downstream	131775	1600027J07Rik	NR_036588
chr7	84034001	84034223	downstream	661479	Agbl1	NM_001199224
chr6	88958476	88958614	upstream	85382	4933427D06Rik	NM_175017
chr6	40455604	40455767	downstream	14264	Tas2r108	NM_020502
chr5	96537646	96537820	downstream	54670	Cnot6l	NM_001285511
chr5	67750673	67750811	downstream	54730	Slc30a9	NM_178651
chr5	25004971	25005149	in	1357	4831440E17Rik	NR_030700
chr5	151701402	151701543	upstream	51529	Kl	NM_013823
chr5	151122383	151122520	downstream	62129	Fry	NM_172887
chr4	119682188	119682326	upstream	149590	Edn2	NM_007902
chr3	96918239	96918449	upstream	42210	Acp6	NM_019800
chr2	38076702	38076841	downstream	67952	Dennd1a	NM_146122
chr2	123729180	123729342	upstream	184274	Sema6d	NM_001290997
chr19	40525830	40526009	in	-2058	Sorbs1	NM_001034963
chr19	36309677	36309833	upstream	113593	Ankrd1	NM_013468
chr18	62034205	62034342	downstream	39023	Ablim3	NM_198649
chr1	68751638	68751775	downstream	404745	Erbb4	NM_010154
chr15	93033904	93034048	downstream	73361	Gxylt1	NM_001033275
chr14	91619417	91619630	downstream	1094970	4930474H20Rik	NR_045712
chr14	9149071	9149234	upstream	5031	Fam107a	NM_183187
chr14	72626424	72626561	downstream	372159	4930434J06Rik	NR_046274
chr14	72511291	72511447	downstream	257026	4930434J06Rik	NR_046274
chr14	72351015	72351154	downstream	96750	4930434J06Rik	NR_046274
chr14	69891061	69891221	downstream	13849	Slc25a37	NM_026331
chr14	64641503	64641653	downstream	32486	Rp1l1	NM_146246
chr14	125185635	125185779	upstream	107536	Fgf14	NM_207667
chr14	123625717	123625885	downstream	59560	AA536875	NR_045143
chr14	121805618	121805755	upstream	25416	Stk24	NM_145465
chr14	120657548	120657685	upstream	15092	Mbnl2	NM_207515
chr14	120486442	120486579	upstream	43035	Oxgr1	NM_001001490
chr14	108401259	108401541	downstream	913947	Slitrk1	NM_199065
chr13	96418491	96418629	upstream	28353	F2r	NM_010169
chr13	47313144	47313289	downstream	26023	Rnf144b	NM_001170643
chr13	42733662	42733814	upstream	40255	Phactr1	NM_001302635
chr13	110596266	110596427	upstream	95500	Mir1904	NR_035442
chr12	74714289	74714426	downstream	30512	Prkch	NM_008856
chr12	3924946	3925083	upstream	27748	Pomc	NM_001278583
chr12	25951844	25952012	downstream	140056	Gm17746	NR_045844
chr11	19266173	19266310	downstream	303146	4933406G16Rik	NR_046037
chr10	32915812	32915949	downstream	62101	D830005E20Rik	NR_040657
chr10	23917451	23917605	upstream	23621	Moxd1	NM_021509
chr2	30634928	30635331	downstream	24079	1700001O22Rik	NM_198000
chr14	76988818	76989007	upstream	30372	Serp2	NR_027699
chrX	35318294	35318525	downstream	55448	Btg1-ps1	NM_001243943
chr9	99313599	99313738	downstream	25282	Mras	NM_008624
chr9	46920813	46921036	downstream	116240	Gm4791	NM_001243258
chr8	81657975	81658106	downstream	107890	Zfp827	NM_001294279
chr5	116143258	116143444	downstream	40060	Ccdc64	NM_001080808
chr3	27270442	27270595	in	2170	Ghsr	NM_177330
chr3	102497910	102498042	upstream	38532	Tspan2	NM_027533
chr15	86192139	86192280	downstream	149501	Tbc1d22a	NM_145476
chr9	75132259	75132398	upstream	19585	Gnb5	NM_010313
chr13	8931285	8931500	upstream	18573	Idi2	NM_177197
chr11	114852117	114852264	in	-1083	Cd300ld	NM_145437
chr6	95334880	95335011	upstream	49143	AY512915	NR_033559
chr18	54800428	54800806	downstream	31281	9330117O12Rik	NR_045400
chr7	54117612	54117751	downstream	3230	Ldhc	NM_013580
chr9	62070050	62070308	downstream	23607	A730043L09Rik	NR_040769
chr8	87339585	87339863	downstream	8887	Dand5	NM_201227
chr4	95147111	95147250	upstream	74836	Fggy	NM_001113412
chr2	20000307	20000493	upstream	208982	Etl4	NM_001081006
chr17	71048942	71049076	downstream	140106	Dlgap1	NM_001128181
chr1	130958848	130958985	upstream	208782	Thsd7b	NM_172485
chr10	41549103	41549237	upstream	17679	Cep57l1	NM_026643
chr2	157336922	157337143	upstream	46641	Nnat	NM_001291128
chr14	43679111	43679242	downstream	16748	Gm10377	NM_001244671
chr11	44499450	44499644	downstream	70099	Ebf1	NM_001290709
chr10	75638082	75638219	downstream	30137	Slc5a4a	NM_133184
chr8	14293197	14293334	downstream	199573	Dlgap2	NM_001145965
chr4	120537518	120537698	upstream	10705	Rims3	NM_182929
chr8	28367559	28367697	upstream	989	Eif4ebp1	NM_007918
chr7	140287591	140287728	downstream	29325	Ctbp2	NM_009980
chr4	130920052	130920193	upstream	351913	A930031H19Rik	NR_130167
chr14	103985231	103985408	upstream	61978	Slain1	NM_198014
chr12	87910471	87910619	upstream	106928	Vash1	NM_177354
chr12	80329183	80329320	downstream	21533	Rdh12	NM_030017
chr7	103617580	103617760	upstream	125356	Gm15412	NR_046043
chr4	70299052	70299202	upstream	101340	Megf9	NM_172694
chr18	26071426	26071567	upstream	157192	Celf4	NM_001146292
chrX	80834043	80834207	upstream	99030	Tsga8	NM_021898
chr5	11489726	11489880	upstream	102979	Gm6460	NM_001037919
chr4	124674439	124674576	downstream	13016	Rspo1	NM_138683
chr10	60129837	60129987	downstream	31151	Cdh23	NM_001252635
chr10	100097569	100097795	upstream	43926	4930430F08Rik	NM_175128
chr6	68883053	68883224	downstream	395865	Rprl1	NR_004434
chr12	82754261	82754395	downstream	24156	Ttc9	NM_001033149
chr8	88842115	88842284	downstream	250124	Abcc12	NM_172912
chr5	11832562	11832698	upstream	61504	1700003C15Rik	NR_045478
chr5	111006806	111007056	upstream	23467	Galnt9	NM_001122639
chr18	76613638	76613973	downstream	193790	Smad2	NM_001311070
chr16	96686223	96686417	upstream	739	Pcp4	NM_008791
chr9	31050483	31050661	downstream	18237	Mir3471-1	NR_037304
chr4	98466664	98466805	downstream	8456	Kank4os	NR_040437
chr4	65937772	65937952	downstream	129495	Astn2	NM_019514
chr14	112703954	112704115	downstream	631868	Slitrk5	NM_198865
chr14	100971605	100971897	upstream	420840	Klf12	NM_010636
chr11	101195511	101195661	downstream	5842	Aoc3	NM_009675
chr6	87573882	87574014	upstream	31437	Prokr1	NM_021381
chr1	174512448	174512579	downstream	10001	Slamf8	NM_029084
chr7	52793412	52793566	upstream	10024	Ppp1r15a	NM_008654
chr7	25348414	25348545	upstream	15640	Pinlyp	NM_001037143
chr6	140249419	140249550	upstream	120950	Plekha5	NM_144920
chr5	35099835	35100008	upstream	2303	Htt	NM_010414
chr19	18275176	18275308	upstream	361304	Pcsk5	NM_001163144
chr14	123634266	123634397	downstream	68109	AA536875	NR_045143
chr13	29317821	29317955	downstream	211948	A330102I10Rik	NR_045075
chr11	88564558	88564874	upstream	13148	C030037D09Rik	NR_038058
chr8	128070525	128070661	upstream	35762	4930567H12Rik	NR_015535
chr11	115204883	115205025	downstream	11086	Otop3	NM_027132
chr14	33192949	33193086	downstream	10360	1700024G13Rik	NM_001034037
chr15	76350186	76350323	downstream	4123	Scrt1	NM_130893
chr9	99671101	99671426	upstream	51665	Cldn18	NM_001194923
chr9	81191138	81191282	upstream	332148	D430036J16Rik	NR_040395
chr9	40224298	40224522	downstream	40801	Gramd1b	NM_172768
chr9	120696842	120696997	downstream	129276	1700020M21Rik	NR_040742
chr8	124651144	124651292	downstream	151471	Mir7237	NR_106096
chr8	122847470	122847621	upstream	93590	A330074K22Rik	NR_110496
chr8	119232852	119232989	downstream	25789	Cdyl2	NM_029441
chr8	119196624	119196773	downstream	62017	Cdyl2	NM_029441
chr6	87223338	87223475	downstream	64181	Antxr1	NM_054041
chr6	40162681	40162873	downstream	104680	Tmem178b	NM_001004182
chr6	19456840	19456981	upstream	46251	Mir6370	NR_105789
chr4	105987885	105988022	in	1068	Usp24	NM_183225
chr3	107011679	107011818	downstream	14721	Cym	NM_001111143
chr2	49866240	49866479	upstream	53458	Lypd6	NM_177139
chr2	145816094	145816327	upstream	53908	Crnkl1	NM_025820
chr18	7612064	7612201	downstream	16547	Mpp7	NM_001081287
chr18	70444067	70444285	upstream	38079	Dynap	NM_029346
chr18	54998712	54998860	downstream	152872	Zfp608	NM_175751
chr1	73304655	73304792	upstream	138636	D530049I02Rik	NR_040605
chr15	11709306	11709456	upstream	124723	Gm5144	NR_131059
chr14	93426129	93426271	downstream	863728	Pcdh9	NM_001081377
chr14	85455771	85456103	upstream	577790	9630013A20Rik	NR_015539
chr14	80075227	80075390	upstream	11487	Lect1	NM_001310655
chr14	69394257	69394395	upstream	118608	Adam28	NM_183366
chr14	68715276	68715445	downstream	15586	Nefl	NM_010910
chr14	66875223	66875388	downstream	26416	Ptk2b	NM_172498
chr14	65368422	65368569	downstream	99305	Kif13b	NM_001081177
chr14	105136409	105136565	downstream	100296	D130009I18Rik	NR_015593
chr11	83738900	83739072	upstream	14441	Ddx52	NM_030096
chr1	127059415	127059552	downstream	274639	Actr3	NM_023735
chr10	122264909	122265072	downstream	150789	Mir8104	NR_106182
chr10	110428700	110428837	downstream	20172	Zdhhc17	NM_172554
chr7	37564711	37564849	downstream	83825	Tshz3	NM_172298
chr3	96664702	96664839	upstream	26959	4930442L01Rik	NR_015596
chr2	53901292	53901463	downstream	38421	Rprm	NM_023396
chr19	32801150	32801600	upstream	12612	Atad1	NM_026487
chr19	11957244	11957392	upstream	9790	Olfr1419	NM_001011775
chr15	94929166	94929345	downstream	52333	LOC100043315	NR_015482
chr14	76520765	76520918	upstream	8393	Gpalpp1	NM_026177
chr14	75000460	75000597	upstream	37936	Htr2a	NM_172812
chr14	67230070	67230216	upstream	21767	Adra1a	NM_001271759
chr14	67034970	67035113	downstream	74088	Stmn4	NM_001310523
chr1	44864818	44864964	upstream	61274	4930521E06Rik	NR_040602
chr14	123201134	123201271	downstream	113003	Ggact	NM_145466
chr14	121664166	121664371	downstream	116036	Stk24	NM_145465
chr14	117334288	117334426	downstream	12020	Gpc6	NM_001079844
chr14	102740334	102740471	downstream	613440	Lmo7	NM_201529
chr13	108079123	108079262	upstream	178528	AI197445	NR_045084
chr1	180375661	180375815	downstream	41900	Efcab2	NM_026626
chr11	48806817	48806954	in	-939	Tgtp2	NM_001145164
chr16	5508100	5508258	upstream	250301	Eef2kmt	NM_027446
chr8	80931903	80932040	downstream	30398	Pou4f2	NM_138944
chr14	105443248	105443434	downstream	72395	Gm17066	NR_040628
chr9	60369438	60369578	upstream	8846	Thsd4	NM_001040426
chr9	121975286	121975505	upstream	48847	Snrk	NM_133741
chr8	121950205	121950338	upstream	8606	Osgin1	NM_027950
chr8	110075084	110075234	in	1941	Mir140	NR_029553
chr8	109062367	109062647	downstream	29866	Cdh3	NM_007665
chr7	27316436	27316572	upstream	1355	Nlrp9a	NM_001048220
chr3	152834182	152834328	upstream	17360	4930482G09Rik	NR_108044
chr3	116851364	116851503	upstream	68931	1700061I17Rik	NR_038029
chr2	140121806	140121951	downstream	95390	Sel1l2	NM_001033296
chr14	83495773	83495905	upstream	1345346	Pcdh17	NM_001013753
chr14	81459738	81459880	downstream	1061880	Olfm4	NM_001030294
chr14	79112387	79112522	downstream	14259	Dgkh	NM_001081336
chr14	64781601	64781774	upstream	56779	4930471C04Rik	NR_046192
chr14	56645137	56645399	downstream	5945	Mcpt9	NM_010782
chr14	40352639	40352772	upstream	64513	Nrg3	NM_001190187
chr14	104341149	104341296	downstream	86960	4930432J09Rik	NR_045953
chr1	35083258	35083458	downstream	178705	Plekhb2	NM_145516
chr12	68138837	68139063	downstream	186449	Mdga2	NM_207010
chr11	57580089	57580317	upstream	32799	Sap30l	NM_001081168
chr1	154468247	154468407	downstream	5744	Rgl1	NM_016846
chr10	127764044	127764175	downstream	6780	Cnpy2	NM_019953
chr10	111387705	111387836	upstream	19795	Krr1	NM_178610
chr14	79655811	79655942	upstream	6887	Zfp957	NM_001033215
chr8	26371709	26371947	downstream	46783	5430421F17Rik	NR_040352
chr3	23067025	23067306	downstream	918984	Rprl2	NR_004439
chr19	12563917	12564068	downstream	14319	Dtx4	NM_172442
chr19	61112313	61112444	downstream	106180	Zfp950	NR_131955
chr13	56254932	56255063	upstream	16271	H2afy	NM_001159515
chr11	67890913	67891044	upstream	110019	Cfap52	NM_027963
chrX	93114058	93114189	downstream	40005	Las1l	NM_152822
chr9	98614821	98614952	downstream	107435	E330023G01Rik	NR_045332
chr9	63810383	63810516	downstream	61233	Smad6	NM_008542
chr9	61735397	61735528	downstream	28670	Rplp1	NM_018853
chr9	43539770	43539901	upstream	10638	Pvrl1	NM_021424
chr9	36072731	36072864	upstream	127766	Gm3434	NR_030729
chr9	121484716	121484847	upstream	9171	Lyzl4os	NR_040740
chr8	99738950	99739395	upstream	1324935	Got2	NM_010325
chr8	33529385	33529527	downstream	269269	Gm8179	NR_046039
chr8	115419883	115420054	upstream	169028	Gm10280	NR_033584
chr8	115128957	115129088	downstream	37265	Cntnap4	NM_130457
chr7	94248973	94249108	downstream	106249	Vmn2r79	NM_001105190
chr7	72209281	72209412	downstream	93883	Fam189a1	NM_183087
chr7	35331776	35331927	downstream	107834	Kctd15	NM_146188
chr7	137192123	137192269	downstream	88695	Gm4265	NR_046077
chr7	122826466	122826597	downstream	120407	Sox6	NM_001277328
chr7	107920194	107920392	downstream	67229	Fam168a	NM_178764
chr6	92496192	92496326	upstream	9587	Prickle2	NM_001134459
chr6	135904019	135904150	downstream	221260	Grin2b	NM_008171
chr6	102462459	102462590	upstream	46048	Cntn3	NM_008779
chr5	96590553	96590687	in	-2221	Cnot6l	NM_001285514
chr5	64588268	64588399	upstream	31077	Tbc1d1	NM_001289514
chr5	15817712	15817843	upstream	239350	Hgf	NM_001289460
chr5	150128479	150128625	downstream	54150	Alox5ap	NM_001308462
chr5	147463542	147463673	upstream	64977	Gpr12	NM_001010941
chr4	99976182	99976347	upstream	173039	Ube2u	NM_001033773
chr4	82402103	82402234	downstream	105212	Zdhhc21	NM_026647
chr4	6775123	6775271	downstream	144497	Tox	NM_145711
chr4	61779127	61779258	upstream	29031	Mup3	NM_001039544
chr4	30083456	30083587	upstream	506039	4930556G01Rik	NR_040655
chr4	150101054	150101380	upstream	73021	Slc45a1	NM_173774
chr4	148499498	148499632	downstream	3102	Cort	NM_007745
chr4	134199004	134199151	downstream	62951	Man1c1	NM_207237
chr4	118414866	118415010	downstream	9981	Olfr1339	NM_146852
chr3	156115864	156115996	upstream	106643	Negr1	NM_001039094
chr3	155444296	155444427	upstream	192771	9330178D15Rik	NR_040553
chr3	143923284	143923415	upstream	53315	Lmo4	NM_010723
chr3	128759138	128759269	upstream	141407	Pitx2	NM_001286942
chr3	122687177	122687308	in	-2188	Usp53	NM_133857
chr3	119312152	119312287	downstream	175904	Ptbp2	NM_019550
chr2	85146558	85146689	downstream	27245	Olfr987	NM_001011785
chr2	69256863	69257059	downstream	40595	Dhrs9	NM_175512
chr2	57208314	57208445	downstream	119772	Gpd2	NM_010274
chr2	46033267	46033416	downstream	483393	1700019E08Rik	NR_040497
chr2	20299127	20299258	downstream	89838	Etl4	NM_001081006
chr2	156054618	156054749	downstream	34486	Phf20	NM_172674
chr2	154473948	154474099	upstream	6563	Chmp4b	NM_029362
chr2	145189027	145189235	downstream	21979	Mir6240	NR_105748
chr2	105029246	105029382	upstream	33002	Them7	NM_001159638
chr19	23579087	23579225	upstream	54525	Mamdc2	NM_174857
chr19	16810132	16810272	downstream	47041	Vps13a	NM_173028
chr18	87308578	87308734	downstream	429372	Cbln2	NM_172633
chr1	87767896	87768028	upstream	20938	Itm2c	NM_022417
chr18	75165571	75165702	in	2018	BC031181	NM_001001181
chr18	64024118	64024277	downstream	158020	Wdr7	NM_001014981
chr18	55572838	55572969	upstream	421254	Zfp608	NM_175751
chr18	54988115	54988247	downstream	163469	Zfp608	NM_175751
chr18	54321464	54321601	upstream	258234	Redrum	NR_040338
chr18	44887396	44887527	upstream	63726	Mcc	NM_001085374
chr18	32732583	32732719	upstream	11145	Gypc	NM_001048207
chr18	15971584	15971715	upstream	93279	Chst9	NM_199055
chr17	87074800	87075039	upstream	76153	Epas1	NM_010137
chr17	68203962	68204093	downstream	151236	Arhgap28	NM_172964
chr17	3367709	3367841	upstream	27247	Tiam2	NM_011878
chr17	26365884	26366015	downstream	17053	Itfg3	NM_001206335
chr17	13527062	13527193	upstream	18125	Tcp10c	NM_001167578
chr16	97735944	97736075	upstream	7651	Fam3b	NM_020622
chr16	93445262	93445440	downstream	15605	1700029J03Rik	NR_040494
chr1	67507511	67507642	downstream	340161	Cps1	NM_001080809
chr16	57568873	57569027	downstream	21769	Filip1l	NM_001177871
chr1	63466336	63466509	upstream	23891	Adam23	NM_001177600
chr1	62185542	62185685	downstream	502395	Pard3b	NM_001081050
chr1	60453917	60454050	upstream	10295	Abi2	NM_001198571
chr15	95450909	95451040	downstream	36043	Dbx2	NM_207533
chr15	87256105	87256236	upstream	116373	Fam19a5	NM_001252310
chr15	87089184	87089327	upstream	283294	Fam19a5	NM_001252310
chr15	78296454	78296585	downstream	4360	Tmprss6	NM_027902
chr15	58044646	58044777	downstream	3551	Fbxo32	NM_026346
chr15	52780551	52780682	downstream	238802	Med30	NM_027212
chr15	28293277	28293445	downstream	162007	Dnah5	NM_133365
chr15	27031213	27031352	upstream	142413	Mir297-1	NR_029647
chr15	25943343	25943480	downstream	31473	Zfp622	NM_144523
chr14	92167499	92167637	downstream	1643052	4930474H20Rik	NR_045712
chr14	90495381	90495512	upstream	29066	4930474H20Rik	NR_045712
chr14	65515641	65515774	upstream	50990	Ints9	NM_001253731
chr14	40270488	40270619	upstream	12978	LOC432842	NR_131973
chr14	124453146	124453282	downstream	68540	1700024B18Rik	NR_045479
chr14	12433176	12433307	downstream	49360	Ptprg	NM_008981
chr14	107481454	107481590	upstream	593967	1700128A07Rik	NR_045938
chr14	105021433	105021572	upstream	14680	D130009I18Rik	NR_015593
chr14	104610404	104610535	upstream	182295	4930432J09Rik	NR_045953
chr14	103212763	103212894	downstream	170836	Mir5130	NR_039592
chr13	70079478	70079609	upstream	79108	Gm3772	NR_131156
chr13	48000656	48000921	upstream	2897	G630093K05Rik	NR_045156
chr12	96687801	96687944	upstream	240384	Flrt2	NM_201518
chr12	89677742	89677873	upstream	60225	3200001D21Rik	NR_045888
chr12	82124395	82124568	upstream	1149	Smoc1	NM_022316
chr12	60426816	60427000	upstream	104596	Fbxo33	NM_001033156
chr12	58060545	58060905	downstream	202835	Slc25a21	NM_001167976
chr12	39346508	39346639	upstream	3650	4930428E07Rik	NR_045943
chr12	17720424	17720579	downstream	25055	Hpcal1	NM_016677
chr12	108507653	108507874	downstream	467795	4930465M20Rik	NR_045973
chr1	20686383	20686540	downstream	15784	Mir133b	NR_029902
chr1	197025397	197025533	upstream	20738	Cr2	NM_007758
chr1	167505317	167505531	downstream	61105	Mpzl1	NM_001083897
chr1	165600563	165600712	downstream	56550	Mettl11b	NM_001143956
chr1	155223502	155223691	downstream	39611	E330020D12Rik	NR_033736
chr11	46026330	46026461	upstream	20478	Fndc9	NM_177075
chr1	142141975	142142106	in	1142	Kcnt2	NM_001081027
chr11	40432548	40432679	downstream	75386	Mat2b	NM_134017
chr1	129999771	129999907	in	-1277	Zranb3	NM_027678
chr1	129328816	129328953	downstream	229504	Mgat5	NM_145128
chr1	129248911	129249042	downstream	149599	Mgat5	NM_145128
chr1	121466018	121466164	upstream	31526	3830432H09Rik	NR_126486
chr1	117095606	117095737	upstream	483857	Cntnap5a	NM_001077425
chr11	112864106	112864237	upstream	175914	1700012H19Rik	NR_130164
chr11	104832530	104832681	upstream	118752	Efcab3	NM_001081046
chr11	101751027	101751159	downstream	6391	Meox1	NM_010791
chr10	98749546	98749713	downstream	25932	Dusp6	NM_026268
chr10	91741970	91742101	downstream	97898	Gm20757	NR_046027
chr10	79078992	79079197	upstream	472	C2cd4c	NM_001168624
chr10	66748172	66748303	in	-1857	Nrbf2	NM_001036293
chr10	51627757	51627888	upstream	112300	Vgll2	NM_001300957
chr10	16950107	16950241	upstream	132769	Gm20125	NR_038020
chr15	78630296	78630433	downstream	4926	Card10	NM_130859
chr11	115270799	115271169	downstream	7970	Ict1	NM_026729
chr7	151576831	151576970	downstream	81759	Cttn	NM_007803
chr8	127589894	127590038	downstream	14050	Disc1	NM_174853
chr14	67817840	67818045	upstream	32038	Ebf2	NM_001276387
chr19	26219079	26219271	upstream	458320	Smarca2	NM_011416
chr17	31820284	31820598	downstream	7659	Cryaa	NM_001278570
chr12	114128810	114128967	upstream	27933	Gpr132	NM_019925
chr8	87339578	87339863	downstream	8894	Dand5	NM_201227
chr8	121345522	121345679	upstream	520665	Hsbp1	NM_024219
chr2	169938523	169938734	downstream	19947	Zfp217	NM_001033299
chr14	100235439	100235594	downstream	315326	Klf12	NM_010636
chr11	55412060	55412244	downstream	11390	Glra1	NM_020492
chr1	127028412	127028585	downstream	305642	Actr3	NM_023735
chr10	86434912	86435372	downstream	37525	Stab2	NM_138673
chr9	99875049	99875256	upstream	45419	4930519F24Rik	NR_040763
chr11	85487618	85488105	downstream	47378	Bcas3os1	NR_045875
chr14	66377544	66377681	upstream	44953	Pbk	NM_023209
chr9	9048459	9048606	downstream	150877	Pgr	NM_008829
chr8	29925897	29926028	downstream	405961	Unc5d	NM_153135
chr7	14161607	14161786	upstream	3441	Bsph2	NM_001080942
chr6	99784268	99784418	upstream	106132	Prok2	NM_001170419
chr4	115773880	115774049	upstream	20314	2510003B16Rik	NR_131048
chr2	30634969	30635126	downstream	24038	1700001O22Rik	NM_198000
chr2	164293369	164293500	downstream	7605	Trp53tg5	NM_001271575
chr19	37018533	37018664	downstream	20215	Btaf1	NM_001080706
chr18	44329269	44329420	downstream	7208	Spinkl	NM_183123
chr17	45641332	45641472	upstream	207	Aars2	NM_198608
chr11	25394159	25394293	downstream	170303	4933427E13Rik	NR_045853
chr10	55490852	55491002	upstream	333620	Msl3l2	NM_001163833
chr9	14939908	14940042	upstream	21606	Hephl1	NM_001164797
chr8	81451552	81451697	upstream	98533	Zfp827	NM_001294279
chr8	93733420	93733555	upstream	72277	Aktip	NM_010241
chr3	144074312	144074518	upstream	156828	2015-09-15	NM_053102
chr10	56057451	56057583	upstream	37404	Gja1	NM_010288
chr8	130644305	130644581	downstream	159570	Mir21c	NR_105822
chr18	22870555	22870706	downstream	328359	Nol4	NM_001161483
chr9	81668144	81668279	upstream	86956	Mei4	NM_175213
chr8	98568270	98568433	upstream	154255	Got2	NM_010325
chr8	98470250	98470388	upstream	56235	Got2	NM_010325
chr7	47072204	47072339	downstream	301319	Zfp619	NM_001004139
chr6	87274895	87275029	downstream	12624	Antxr1	NM_054041
chr6	39652397	39652537	downstream	24815	Braf	NM_139294
chr4	135860252	135860401	upstream	4354	Hnrnpr	NM_028871
chr3	46256914	46257050	upstream	3301	Pabpc4l	NM_001101479
chr3	17016323	17016462	upstream	671347	2610100L16Rik	NR_033490
chr2	31109131	31109263	downstream	9939	Ncs1	NM_019681
chr19	54563288	54563486	downstream	445867	Adra2a	NM_007417
chr1	57775675	57775815	upstream	53779	Spats2l	NM_144882
chr14	66232825	66233072	downstream	10972	Nuggc	NM_001195674
chr14	44248880	44249018	upstream	61452	Gm10375	NM_001098269
chr14	35446095	35446232	upstream	31017	Opn4	NM_001128599
chr12	114467548	114467695	downstream	45685	Tmem121	NM_153776
chr11	44773275	44773429	downstream	158905	Gm12159	NR_045100
chr4	130671631	130671763	upstream	103492	A930031H19Rik	NR_130167
chr8	96735834	96735971	upstream	416	Nup93	NM_172410
chr8	73389198	73389375	upstream	6541	Kcnn1	NM_032397
chr7	130560367	130560498	downstream	41122	Lcmt1	NM_025304
chr15	37332446	37332577	upstream	20612	4930447A16Rik	NM_029113
chr14	99365158	99365289	upstream	78187	Bora	NM_175265
chr14	27964536	27964667	downstream	9608	Arhgef3	NM_001289686
chr13	34631518	34631726	upstream	111023	Gm15908	NR_105041
chr1	95973389	95973521	upstream	22509	Pdcd1	NM_008798
chr1	135657203	135657343	upstream	5129	Atp2b4	NM_001167949
chr8	96198798	96198929	upstream	133689	Gnao1	NM_001113384
chr9	40476562	40476731	upstream	15234	Clmp	NM_133733
chr8	119213633	119213902	downstream	45008	Cdyl2	NM_029441
chr4	139750047	139750186	downstream	54429	Igsf21	NM_198610
chr3	90618481	90618618	downstream	89904	Pglyrp4	NM_001165968
chr3	28486789	28486929	upstream	107785	Slc2a2	NM_031197
chr2	179535450	179535601	upstream	173857	4921531C22Rik	NR_033782
chr18	20335775	20335908	upstream	60751	Dsc1	NM_013504
chr10	53129962	53130141	upstream	28555	Cep85l	NM_001204983
chr14	64962492	64962640	downstream	75051	Msra	NM_001253716
chr6	139843708	139843839	downstream	55993	Pik3c2g	NM_011084
chr2	60808314	60808478	upstream	5303	Rbms1	NM_020296
chr13	56143759	56144160	downstream	94902	H2afy	NM_001159515
chr12	34313635	34313931	downstream	201397	Twistnb	NM_172253
chr1	9792882	9793018	downstream	6922	Sgk3	NM_133220
chr13	49418513	49418644	upstream	12186	Fgd3	NM_015759
chrX	120249354	120249495	downstream	34473	Cldn34c1	NM_001310652
chr9	56061770	56061944	upstream	51143	Tspan3	NM_019793
chr9	48230008	48230140	upstream	30186	Gm8884	NR_026561
chr9	46750349	46750575	downstream	30914	2900052N01Rik	NR_015605
chr9	29657617	29657752	downstream	114847	Ntm	NM_172290
chr8	80438508	80438681	upstream	188407	Ednra	NM_010332
chr8	129083207	129083338	downstream	35879	Irf2bp2	NM_001164598
chr8	127836964	127837125	downstream	181396	Sipa1l2	NM_001081337
[truncated: 1,292 more rows]

## Sheet: Table S4_Gmnn-dep H3K9ac
chr	start	end	location	dist to TSS	Gene symbol	Ref seq gene
chr	start	end	dist to TSS	Gene symbol	Ref seq gene
chr1	4679170	4679513	downstream	96388	Mrpl15	NM_025300
chr1	5008313	5008657	downstream	253	Rgs20	NM_001290372
chr1	6206425	6206783	downstream	1934	Rb1cc1	NM_009826
chr1	7105705	7105760	downstream	26956	Pcmtd1	NM_183028
chr1	7106382	7106432	downstream	27633	Pcmtd1	NM_183028
chr1	9958454	9958797	upstream	1137	Tcf24	NM_001285425
chr1	12701718	12702177	upstream	6656	Sulf1	NM_172294
chr1	12708933	12709392	downstream	559	Sulf1	NM_172294
chr1	13362094	13362242	downstream	167	Ncoa2	NM_001302702
chr1	13365198	13365859	upstream	1283	Ncoa2	NM_008678
chr1	16510405	16510833	upstream	1271	Stau2	NM_001111272
chr1	16644053	16644494	downstream	2644	Tceb1	NM_026456
chr1	20880226	20880360	downstream	79	6720483E21Rik	NR_040492
chr1	20881024	20881572	downstream	573	Paqr8	NM_028829
chr1	21066383	21066776	downstream	2674	Tram2	NM_177409
chr1	21207408	21207758	upstream	996	Tmem14a	NM_001290679
chr1	24684704	24685075	upstream	427	Lmbrd1	NM_026719
chr1	30931938	30932081	upstream	12086	Phf3	NM_001081080
chr1	34489244	34489712	downstream	551	Mir5103	NR_039562
chr1	34490267	34490767	upstream	472	Mir5103	NR_039562
chr1	34555276	34555424	downstream	253	Prss39	NM_009355
chr1	34908446	34909199	downstream	1894	Plekhb2	NM_145516
chr1	36121870	36121918	upstream	3123	Hs6st1	NM_015818
chr1	36121985	36122438	upstream	3008	Hs6st1	NM_015818
chr1	36127140	36127268	downstream	2147	Hs6st1	NM_015818
chr1	36425055	36425563	downstream	722	Kansl3	NM_172652
chr1	36530277	36530702	downstream	2087	Cnnm4	NM_033570
chr1	36569916	36570544	downstream	1447	Cnnm3	NM_053186
chr1	36571522	36571970	downstream	3053	Cnnm3	NM_053186
chr1	36572327	36572588	downstream	3858	Cnnm3	NM_053186
chr1	36580759	36580927	downstream	11576	Ankrd23	NM_153502
chr1	36583706	36583974	downstream	8629	Ankrd23	NM_153502
chr1	36603282	36603625	downstream	566	Ankrd39	NM_001310533
chr1	36604797	36605257	upstream	949	Ankrd39	NM_001310533
chr1	36615728	36616177	upstream	751	Sema4c	NM_001126047
chr1	36645267	36645810	downstream	4661	Fam178b	NM_027957
chr1	36646282	36646820	downstream	3646	Fam178b	NM_027957
chr1	36649588	36649856	downstream	340	Fam178b	NM_027957
chr1	36737825	36738058	downstream	1954	Fam178b	NM_201365
chr1	36738855	36738903	downstream	924	Fam178b	NM_201365
chr1	36739255	36739798	downstream	524	Fam178b	NM_201365
chr1	36747951	36748379	in	-379	Cox5b	NM_009942
chr1	36947541	36947774	downstream	48582	Tmem131	NM_018872
chr1	36980299	36980749	downstream	15824	Tmem131	NM_018872
chr1	36989257	36989626	downstream	6866	Tmem131	NM_018872
chr1	37357660	37357715	downstream	1229	Inpp4a	NM_001290797
chr1	37489443	37489873	downstream	2678	Unc50	NM_026123
chr1	37948410	37948769	downstream	1264	Mrpl30	NM_027098
chr1	38854218	38855081	downstream	23593	Lonrf2	NM_001029878
chr1	39249745	39250103	upstream	1120	Npas2	NM_008719
chr1	39594354	39595115	downstream	1959	Cnot11	NM_028043
chr1	42752842	42753190	upstream	897	Pou3f3	NM_008900
chr1	43884990	43885545	upstream	686	Uxs1	NM_026430
chr1	46915725	46916168	upstream	5620	Slc39a10	NM_172653
chr1	50984707	50985040	downstream	592	Tmeff2	NM_019790
chr1	51536506	51536991	upstream	1512	Nabp1	NM_028696
chr1	52064359	52064712	upstream	473	Stat4	NM_011487
chr1	52206928	52207497	downstream	30714	Stat1	NM_001205313
chr1	52691091	52691139	downstream	3794	Tmem194b	NR_024590
chr1	54495064	54495117	downstream	502	Gtf3c3	NM_001033194
chr1	54531032	54531379	upstream	35466	Gtf3c3	NM_001033194
chr1	55084147	55084375	in	-176	Sf3b1	NM_031179
chr1	55145252	55145595	downstream	512	Hspe1	NM_008303
chr1	55186701	55186834	upstream	1136	Mob4	NM_001310585
chr1	55295136	55295473	downstream	1367	Mars2	NM_175439
chr1	57027301	57027649	downstream	628	Satb2	NM_139146
chr1	57435765	57436415	downstream	1553	1700066M21Rik	NM_028546
chr1	58045784	58046619	downstream	3852	Sgol2a	NM_001177867
chr1	58852250	58852425	downstream	284	Casp8	NM_009812
chr1	59011079	59011127	downstream	18998	Trak2	NM_172406
chr1	59025668	59026241	downstream	4409	Trak2	NM_172406
chr1	59531942	59532774	upstream	6797	Fzd7	NM_008057
chr1	59573261	59573718	downstream	405	Gm973	NM_001013771
chr1	59969325	59969473	upstream	273	Fam117b	NM_001037725
chr1	60399243	60399606	upstream	721	Cyp20a1	NM_030013
chr1	63142825	63143157	downstream	17767	Ino80d	NM_001081436
chr1	63778071	63778514	downstream	1124	Fastkd2	NM_172422
chr1	65110049	65110404	upstream	284	Crygd	NM_007776
chr1	65157290	65157339	upstream	7602	Cryga	NM_007774
chr1	69873834	69874291	downstream	542	Spag16	NM_029160
chr1	71691214	71691762	downstream	8345	Fn1	NM_001276410
chr1	71695636	71696012	downstream	3923	Fn1	NM_001276410
chr1	71701409	71702034	downstream	1752	Apol7d	NR_040308
chr1	72920002	72920370	downstream	1188	Igfbp5	NM_010518
chr1	74170339	74170795	downstream	433	Tns1	NM_027884
chr1	74284588	74285029	downstream	1716	Arpc2	NM_029711
chr1	74327398	74327646	downstream	2476	Gpbar1	NM_174985
chr1	74329374	74329727	downstream	1689	Aamp	NM_001190444
chr1	74335041	74335274	downstream	3685	Pnkd	NM_001039509
chr1	74336396	74336824	downstream	5040	Pnkd	NM_001039509
chr1	74342606	74344159	downstream	8055	Tmbim1	NM_027154
chr1	74344221	74344271	downstream	6440	Tmbim1	NM_027154
chr1	74344498	74345021	downstream	6163	Tmbim1	NM_027154
chr1	74378304	74378637	upstream	628	Pnkd	NM_019999
chr1	74440402	74440450	upstream	230	Mir26b	NR_029743
chr1	74441202	74441550	downstream	570	Mir26b	NR_029743
chr1	74441690	74441738	downstream	1058	Mir26b	NR_029743
chr1	74552553	74553091	in	-79	Rqcd1	NM_021383
chr1	74632222	74632879	downstream	2131	Zfp142	NM_029888
chr1	74634142	74634505	downstream	211	Zfp142	NM_029888
chr1	74816995	74817253	upstream	1219	Wnt6	NM_009526
chr1	74929318	74929776	downstream	2415	Fev	NM_153111
chr1	74946585	74946938	downstream	461	Mir375	NR_029876
chr1	75091436	75091782	downstream	30115	Nhej1	NM_029342
chr1	75123022	75123374	upstream	1471	Nhej1	NM_029342
chr1	75179949	75180402	upstream	3341	Abcb6	NM_023732
chr1	75182147	75182595	upstream	5539	Abcb6	NM_023732
chr1	75233602	75234050	downstream	577	Dnajb2	NM_001159885
chr1	75235753	75236001	downstream	2728	Dnajb2	NM_001159885
chr1	75315270	75315726	upstream	1307	Dnpep	NM_001110831
chr1	75366036	75366274	downstream	5305	Gm15179	NR_037976
chr1	75381623	75381891	upstream	310	Speg	NM_001085370
chr1	75439091	75439864	downstream	6825	Gmppa	NM_133708
chr1	75439916	75439964	upstream	6917	Asic4	NM_183022
chr1	75440211	75440764	upstream	6622	Asic4	NM_183022
chr1	75478716	75479074	downstream	2861	Tmem198	NM_177056
chr1	75483316	75483364	downstream	7461	Tmem198	NM_177056
chr1	75509147	75509975	downstream	5747	Inha	NM_010564
chr1	75515320	75515457	upstream	2532	Stk11ip	NM_027886
chr1	75543215	75543744	downstream	626	Slc4a3	NM_009208
chr1	75548906	75549133	downstream	6317	Slc4a3	NM_009208
chr1	75553181	75553729	downstream	10592	Slc4a3	NM_009208
chr1	75555102	75555545	downstream	12513	Slc4a3	NM_009208
chr1	75556487	75557139	downstream	13898	Slc4a3	NM_009208
chr1	78483529	78483985	downstream	1694	Farsb	NM_011811
chr1	79758577	79759229	upstream	482	Wdfy1	NM_027057
chr1	84696888	84697130	upstream	4341	Dner	NM_152915
chr1	87943362	87943615	downstream	1176	2810459M11Rik	NM_001144993
chr1	88195291	88195619	upstream	4253	B3gnt7	NM_145222
chr1	88257826	88257962	downstream	1929	C130036L24Rik	NR_015507
chr1	88315261	88315609	upstream	7391	1700019O17Rik	NM_027966
chr1	88315741	88316102	upstream	6911	1700019O17Rik	NM_027966
chr1	88420295	88420606	upstream	2764	Ptma	NM_008972
chr1	88420848	88420903	upstream	2211	Ptma	NM_008972
chr1	88476949	88477612	downstream	1878	Pde6d	NM_008801
chr1	88602199	88602447	downstream	2072	Dis3l2	NM_001172157
chr1	89051722	89051955	downstream	740	Ecel1	NM_001277925
chr1	89079760	89079808	upstream	56	Prss56	NM_027084
chr1	89087379	89087925	downstream	459	Chrnd	NM_021600
chr1	89160688	89160942	in	-249	Efhd1	NM_028889
chr1	89517381	89517936	downstream	746	Inpp5d	NM_001110193
chr1	89572671	89573014	downstream	56036	Inpp5d	NM_001110193
chr1	90601096	90601401	upstream	2579	Arl4c	NM_177305
chr1	91001280	91001730	downstream	34495	Sh3bp4	NM_133816
chr1	91004060	91004110	downstream	37275	Sh3bp4	NM_133816
chr1	91004565	91004613	downstream	37780	Sh3bp4	NM_133816
chr1	91004865	91005329	downstream	38080	Sh3bp4	NM_133816
chr1	92101590	92101928	downstream	1287	Ackr3	NM_001271607
chr1	93195611	93196139	downstream	948	Scly	NM_016717
chr1	93218999	93219225	downstream	599	Espnl	NM_001033292
chr1	93430257	93430700	upstream	6633	Asb1	NM_001039126
chr1	94535585	94536113	downstream	2691	Myeov2	NR_028108
chr1	94539465	94539832	upstream	1152	Myeov2	NM_001163425
chr1	94539874	94540757	upstream	1561	Myeov2	NM_001163425
chr1	94541389	94541937	upstream	3076	Myeov2	NM_001163425
chr1	94747258	94747588	downstream	555	Mir149	NR_029559
chr1	95027355	95027808	upstream	4210	Agxt	NM_001276710
chr1	95125778	95125939	upstream	6444	Sned1	NM_172463
chr1	95199797	95200076	downstream	2410	Mterf4	NM_001310756
chr1	95233156	95233205	downstream	5960	Pask	NM_080850
chr1	95239003	95239551	in	-363	Pask	NM_080850
chr1	95407376	95407617	upstream	1053	Farp2	NM_145519
chr1	95407869	95407917	upstream	560	Farp2	NM_145519
chr1	95530728	95530881	downstream	1327	Stk25	NM_021537
chr1	95582461	95583007	downstream	442	Bok	NM_016778
chr1	95648179	95648724	downstream	2987	Thap4	NM_025920
chr1	97564294	97564669	upstream	372	St8sia4	NM_001159745
chr1	107561248	107561604	downstream	1062	2310035C23Rik	NM_029349
chr1	107676871	107677042	upstream	177	Tnfrsf11a	NM_009399
chr1	107677671	107678041	downstream	623	Tnfrsf11a	NM_009399
chr1	108656255	108657284	in	-65	Kdsr	NM_027534
chr1	120205723	120206578	downstream	1737	Tsn	NM_011650
chr1	120220259	120220807	downstream	2091	Nifk	NM_026472
chr1	121401607	121402048	upstream	497	Ralb	NM_022327
chr1	121405662	121406495	upstream	4552	Ralb	NM_022327
chr1	122014796	122014919	downstream	2451	Dbi	NM_001037999
chr1	122162159	122162502	upstream	551	Steap3	NM_133186
chr1	122237129	122237457	in	-28	C1ql2	NM_207233
chr1	130004878	130005214	downstream	5247	R3hdm1	NM_181750
chr1	130090111	130090359	upstream	8575	Mir128-1	NR_029543
chr1	130255886	130255934	downstream	98	Mcm6	NM_008567
chr1	130318355	130318714	upstream	4611	Dars	NM_177445
chr1	130487983	130488031	downstream	644	Cxcr4	NM_009911
chr1	132615433	132616001	downstream	1781	Yod1	NM_178691
chr1	133037884	133038232	upstream	3322	Dyrk3	NM_145508
chr1	133096462	133096814	in	-301	Rassf5	NM_001311094
chr1	133175303	133175766	downstream	588	Ikbke	NM_019777
chr1	133179840	133180498	upstream	3949	Ikbke	NM_019777
chr1	133726475	133727109	downstream	2138	Slc41a1	NM_173865
chr1	133865834	133865882	upstream	1100	Slc45a3	NM_145977
chr1	134034834	134034962	downstream	1179	Cdk18	NM_008795
chr1	134035124	134035762	downstream	889	Cdk18	NM_008795
chr1	134091489	134091737	upstream	2924	Mir135b	NR_029777
chr1	134091888	134092017	upstream	2525	Mir135b	NR_029777
chr1	134093435	134093694	upstream	978	Mir135b	NR_029777
chr1	134129466	134129694	downstream	6827	Lemd1	NR_132336
chr1	134257073	134257631	downstream	7203	Tmcc2	NM_001311108
chr1	134263849	134264197	downstream	427	Tmcc2	NM_001311108
chr1	134269452	134270096	upstream	5176	Tmcc2	NM_001311108
chr1	134270755	134271408	upstream	6479	Tmcc2	NM_001311108
chr1	134371956	134372008	upstream	1736	Rbbp5	NM_172517
chr1	135223256	135223704	upstream	281	Kiss1	NM_178260
chr1	135319584	135319957	downstream	956	Sox13	NM_011439
chr1	135557778	135558340	in	-199	Zc3h11a	NM_001276767
chr1	135559146	135559436	upstream	1419	Zc3h11a	NM_001276767
chr1	135560536	135560664	upstream	2809	Zc3h11a	NM_001276767
chr1	135561431	135561894	upstream	3704	Zc3h11a	NM_001276767
chr1	136186437	136186963	in	-142	Myog	NM_031189
chr1	136314256	136314609	downstream	2267	Adipor1	NM_001306069
chr1	136450632	136451175	upstream	4622	Mgat4e	NM_001291015
chr1	136456209	136456541	upstream	294	Kdm5b	NM_152895
chr1	136603726	136603859	downstream	60720	Syt2	NM_009307
chr1	136997911	136998054	downstream	3693	Lgr6	NM_001033409
chr1	137029344	137029787	downstream	294	Ptpn7	NM_177081
chr1	137031376	137031802	downstream	2326	Ptpn7	NM_177081
chr1	137152317	137152365	downstream	2483	Elf3	NM_001163131
chr1	137157926	137158594	upstream	3126	Elf3	NM_001163131
chr1	137221122	137221170	upstream	16	Lmod1	NM_053106
chr1	137221207	137221650	in	-181	Lmod1	NM_053106
chr1	137327429	137327667	upstream	610	Ipo9	NM_153774
chr1	137331682	137332220	upstream	4863	Ipo9	NM_153774
chr1	137404886	137405019	upstream	53875	Mir1231	NR_049188
chr1	137476920	137477468	downstream	4763	Nav1	NM_173437
chr1	137479130	137479683	downstream	2553	Nav1	NM_173437
chr1	137584004	137584235	upstream	41518	Csrp1	NM_007791
chr1	137661669	137661812	upstream	741	Phlda3	NM_013750
chr1	137690884	137690932	upstream	4862	Tnni1	NM_021467
chr1	137731963	137732606	upstream	696	Tnnt2	NM_001130175
chr1	138027063	138027221	downstream	448	Gm15850	NR_046167
chr1	138067792	138068150	downstream	40066	Kif21b	NM_001039472
chr1	138069332	138069380	downstream	41606	Kif21b	NM_001039472
chr1	138523475	138524233	downstream	2249	Zfp281	NM_177643
chr1	140738521	140739101	in	-501	Lhx9	NM_001042577
chr1	141394003	141394590	upstream	4029	F13b	NM_031164
chr1	145625585	145626054	downstream	1429	Uchl5	NM_019562
chr1	155032919	155032967	downstream	409	Lamc2	NM_008485
chr1	155332016	155332069	downstream	2525	Dhx9	NM_007842
chr1	155332256	155332501	downstream	2285	Dhx9	NM_007842
chr1	155338859	155339208	upstream	4318	Dhx9	NM_007842
chr1	155592212	155592818	upstream	4092	Rnasel	NM_011882
chr1	157820475	157820813	upstream	339	Cep350	NM_001039184
chr1	158408034	158408372	upstream	3824	Soat1	NM_009230
chr1	158483539	158483879	upstream	5127	Abl2	NM_001136104
chr1	159346062	159346320	upstream	3585	Rasal2	NM_177644
chr1	159348182	159348525	upstream	5705	Rasal2	NM_177644
chr1	159389536	159390000	downstream	1075	BC026585	NM_001033284
chr1	161974470	161974838	in	-39	4930523C07Rik	NR_028111
chr1	162722049	162722494	downstream	771	Rabgap1l	NM_013862
chr1	162837314	162837747	downstream	1024	Rc3h1	NM_001024952
chr1	162967911	162968424	in	-310	Snord47	NR_028543
chr1	163059799	163060430	downstream	1562	Klhl20	NM_001039482
chr1	163656868	163657276	downstream	61509	Fasl	NM_001205243
chr1	163719242	163719615	upstream	865	Fasl	NM_001205243
chr1	163896534	163896787	downstream	2496	4930558K02Rik	NM_001204905
chr1	163898595	163899043	downstream	435	4930558K02Rik	NM_001204905
chr1	163901195	163901460	downstream	2128	Pigc	NM_026078
chr1	164476926	164477076	downstream	1301	Mettl13	NM_144877
chr1	164671519	164671965	upstream	1081	Prrc2c	NM_001081290
chr1	165710223	165710546	downstream	761	Kifap3	NM_001305643
chr1	165862774	165862822	downstream	3130	Scyl3	NM_028776
chr1	167930352	167930913	downstream	2164	Pou2f1	NM_198932
chr1	168057489	168058233	in	-541	Dusp27	NM_001033344
chr1	168060833	168060881	downstream	494	Gpa33	NM_021610
chr1	168061338	168061791	downstream	999	Gpa33	NM_021610
chr1	169233921	169234161	upstream	4628	Tmco1	NM_001039483
chr1	169237473	169237521	upstream	1076	Tmco1	NM_001039483
chr1	172041014	172041559	upstream	22188	Ddr2	NM_022563
chr1	173008223	173008606	upstream	13689	Mir6546	NR_106103
chr1	173009598	173010091	upstream	15064	Mir6546	NR_106103
chr1	173051535	173051708	upstream	5	Cfap126	NM_001081275
chr1	173078418	173078886	downstream	2067	Sdhc	NM_025321
chr1	173151324	173151959	in	-369	Apoa2	NM_001305585
chr1	173156375	173156423	downstream	1442	Apoa2	NR_131173
chr1	173162137	173162691	downstream	2094	Fcer1g	NM_010185
chr1	173163570	173164153	downstream	661	Fcer1g	NM_010185
chr1	173172769	173173214	downstream	4225	Ndufs2	NM_153064
chr1	173177351	173177399	upstream	357	Ndufs2	NM_153064
chr1	173178348	173178804	upstream	1354	Ndufs2	NM_153064
chr1	173179536	173179849	upstream	765	Adamts4	NM_172845
chr1	173181438	173181781	downstream	1137	Adamts4	NM_172845
chr1	173199759	173200322	upstream	448	B4galt3	NM_020579
chr1	173209485	173209628	downstream	1583	Ppox	NM_008911
chr1	173214094	173214242	upstream	3026	Ppox	NM_008911
chr1	173215204	173215867	downstream	2639	Usp21	NM_013919
chr1	173219701	173220244	upstream	1858	Usp21	NM_013919
chr1	173262599	173263067	downstream	3575	Dedd	NM_011615
chr1	173272516	173272964	downstream	3011	Nit1	NM_001242580
chr1	173278441	173278489	downstream	2863	Pfdn2	NM_011070
chr1	173290017	173290065	downstream	663	Klhdc9	NM_001033039
chr1	173319693	173319940	downstream	854	Arhgap30	NM_001005508
chr1	173434081	173434469	downstream	724	Alyref2	NM_019484
chr1	173955400	173955448	downstream	1750	Vangl2	NM_033509
chr1	173990895	173991353	upstream	3417	Nhlh1	NM_010916
chr1	173994738	173995081	upstream	7260	Nhlh1	NM_010916
chr1	174241654	174241902	upstream	632	Igsf8	NM_080419
chr1	174243434	174243482	downstream	1148	Igsf8	NM_080419
chr1	174413578	174413626	downstream	1382	Igsf9	NM_033608
chr1	174425116	174425954	upstream	5009	Tagln2	NM_178598
chr1	174432775	174432823	downstream	2650	Tagln2	NM_178598
chr1	174451146	174451194	downstream	137	Cfap45	NM_027972
chr1	175279380	175279789	upstream	15995	Ackr1	NM_010045
chr1	177555686	177556054	in	-81	Fh1	NM_010209
chr1	179252714	179253387	upstream	74065	Akt3	NM_011785
chr1	179269150	179269315	upstream	90501	Akt3	NM_011785
chr1	180247045	180247500	upstream	1987	Cox20	NM_025511
chr1	180459404	180459947	downstream	400	Kif26b	NM_001161665
chr1	181482222	181482367	downstream	5814	Cnst	NM_146105
chr1	182126565	182126918	upstream	663	Adck3	NM_023341
chr1	182500853	182501151	downstream	1999	Parp1	NM_007415
chr1	182569439	182570105	upstream	1590	Lin9	NM_001103182
chr1	182724403	182724726	downstream	19082	H3f3a	NM_008210
chr1	182818123	182818756	upstream	4875	Lefty2	NM_177099
chr1	182819313	182819571	upstream	3685	Lefty2	NM_177099
chr1	182871914	182872261	upstream	483	Tmem63a	NM_144794
chr1	182873112	182873740	downstream	715	Tmem63a	NM_144794
chr1	182876222	182876570	downstream	3825	Tmem63a	NM_144794
chr1	182950338	182950891	upstream	2961	Ephx1	NM_010145
chr1	183075854	183075913	upstream	1815	Nvl	NM_026171
chr1	183082102	183082156	downstream	1292	Cnih4	NM_030131
chr1	183778758	183779225	upstream	6475	Lbr	NM_133815
chr1	183957400	183958036	upstream	7538	Enah	NM_001083120
chr1	184054210	184054385	upstream	406	Srp9	NM_012058
chr1	184213324	184213672	upstream	683	Degs1	NM_007853
chr1	184276639	184276998	upstream	5151	Fbxo28	NM_175127
chr1	186780175	186780758	downstream	43004	Mark1	NM_145515
chr1	187159133	187159881	downstream	3347	Bpnt1	NM_011794
chr1	188527762	188528250	downstream	1860	Tgfb2	NM_009367
chr1	188791970	188792325	downstream	927	D1Pas1	NM_033077
chr1	190835956	190836221	upstream	4486	Kctd3	NM_172650
chr1	190836781	190837209	upstream	5311	Kctd3	NM_172650
chr1	191554404	191555072	downstream	2509	Ptpn14	NM_008976
chr1	192801751	192801979	downstream	877	Vash2	NM_144879
chr1	192878823	192879201	downstream	7739	Tatdn3	NM_001163422
chr1	193009089	193009727	upstream	2126	Atf3	NM_007498
chr1	193394922	193395282	downstream	4252	Dtl	NM_001305233
chr1	193401171	193401324	downstream	1908	Ints7	NM_001306204
chr1	193640308	193640761	upstream	4792	Nek2	NM_010892
chr1	193641437	193641665	upstream	3663	Nek2	NM_010892
chr1	193644638	193645206	upstream	462	Nek2	NM_010892
chr1	193731686	193732054	upstream	529	1700034H15Rik	NR_030669
chr1	193915624	193916094	downstream	607	Traf5	NM_011633
chr10	4542727	4543290	downstream	1903	Fbxo5	NM_025995
chr10	7501815	7502158	upstream	1349	Ginm1	NM_145418
chr10	8607351	8607789	upstream	1732	Sash1	NM_175155
chr10	17441738	17441892	upstream	1044	Cited2	NM_010828
chr10	17778351	17778829	downstream	2857	Reps1	NM_001111065
chr10	18120302	18120737	upstream	6927	Nhsl1	NM_173390
chr10	18128452	18129081	downstream	1223	Nhsl1	NM_173390
chr10	18735777	18736145	upstream	810	Tnfaip3	NM_009397
chr10	19313398	19313450	downstream	1886	Ifngr1	NM_010511
chr10	19655159	19655710	downstream	1079	Map3k5	NM_008580
chr10	20034015	20034660	downstream	1992	Bclaf1	NM_001025392
chr10	20266143	20266692	downstream	178482	Pde7b	NM_013875
chr10	20881209	20881463	upstream	668	Myb	NM_010848
chr10	23068961	23069408	downstream	499	Eya4	NM_010167
chr10	23870511	23870561	downstream	1640	Stx7	NM_016797
chr10	24316310	24316558	downstream	1314	Ctgf	NM_010217
chr10	26092900	26093272	downstream	1842	L3mbtl3	NM_172787
chr10	28863757	28864110	in	-43	Soga3	NM_026138
chr10	29031502	29031945	upstream	1218	Echdc1	NM_001110195
chr10	30530169	30530561	upstream	7505	Ncoa7	NM_172495
chr10	33738291	33738343	downstream	882	Rwdd1	NM_025614
chr10	34004632	34004889	downstream	2888	Tspyl1	NM_009433
chr10	34203481	34203634	downstream	527	Frk	NM_010237
chr10	39088914	39089351	upstream	439	Fyn	NM_001122892
chr10	39172033	39172182	downstream	82680	Fyn	NM_001122892
chr10	39679099	39679537	downstream	611	G630090E17Rik	NM_001173500
chr10	41169295	41169343	upstream	617	Zbtb24	NM_153398
chr10	41197247	41197775	downstream	1379	Mical1	NM_001164433
chr10	41208692	41209345	downstream	1205	Smpd2	NM_009213
chr10	41240841	41241308	downstream	1787	Cd164	NM_016898
chr10	43195689	43195923	upstream	3005	Bend3	NM_199028
chr10	43257897	43258233	downstream	2654	1700021F05Rik	NM_026411
chr10	45008455	45008992	upstream	404	Popdc3	NM_024286
chr10	45190946	45191405	upstream	1188	Lin28b	NM_001031772
chr10	51953896	51954437	downstream	723	Dcbld1	NM_025705
chr10	52138803	52138931	downstream	1702	Nus1	NM_030250
chr10	57252022	57252160	downstream	64	Serinc1	NM_019760
chr10	57908228	57908276	upstream	1120	Ranbp2	NM_011240
chr10	58681193	58681518	downstream	3153	2015-09-10	NM_001024910
chr10	58685840	58686180	downstream	1422	Sowahc	NM_172939
chr10	59419992	59420717	upstream	5723	Ddit4	NM_029083
chr10	59570509	59570971	downstream	1756	Spock2	NM_052994
chr10	59654923	59654972	downstream	26836	Chst3	NM_016803
chr10	59657193	59657441	downstream	24566	Chst3	NM_016803
chr10	59742340	59742798	downstream	2216	Psap	NM_011179
chr10	59810192	59810555	downstream	845	4632428N05Rik	NM_001159572
chr10	60276599	60276948	downstream	17481	Unc5b	NM_029770
chr10	60299427	60299475	upstream	5347	Unc5b	NM_029770
chr10	60399005	60399438	downstream	1626	Pldi	NR_033616
chr10	60609593	60610150	downstream	571	Sgpl1	NM_009163
chr10	60823407	60823837	downstream	22615	Pald1	NM_013753
chr10	60881762	60881995	downstream	1294	Nodal	NM_013611
chr10	60883347	60883761	downstream	2879	Nodal	NM_013611
chr10	61144870	61145600	downstream	2053	Sar1a	NM_009120
chr10	61159959	61160007	downstream	1877	Tysnd1	NR_073587
chr10	61160338	61160386	downstream	2256	Tysnd1	NR_073587
chr10	61884955	61885283	in	-251	Hkdc1	NM_145419
chr10	67002623	67002951	downstream	2258	Egr2	NM_010118
chr10	67742411	67742459	upstream	1186	Arid5b	NM_023598
chr10	69387243	69388620	in	-1035	Ank3	NM_009670
chr10	69389728	69389776	downstream	1700	Ank3	NM_009670
chr10	72116827	72117470	upstream	515	Zwint	NM_001293684
chr10	74430523	74431160	downstream	799	Gnaz	NM_010311
chr10	74453908	74454236	downstream	24184	Gnaz	NM_010311
chr10	74974600	74974748	downstream	5218	Gucd1	NM_175133
chr10	74975010	74975638	downstream	4808	Gucd1	NM_175133
chr10	75046191	75046534	upstream	5683	Ggt5	NM_011820
chr10	75047913	75048269	upstream	3961	Ggt5	NM_011820
chr10	75052499	75052927	downstream	625	Ggt5	NM_011820
chr10	75109778	75110140	upstream	3274	Susd2	NM_027890
chr10	75113799	75113942	upstream	7295	Susd2	NM_027890
chr10	75127857	75128120	upstream	21353	Susd2	NM_027890
chr10	75236551	75237135	upstream	681	Ddt	NM_010027
chr10	75320078	75320518	downstream	2668	Mif	NM_010798
chr10	75351740	75351871	upstream	4151	Derl3	NM_024440
chr10	75357270	75357318	downstream	1379	Derl3	NM_024440
chr10	75388604	75388837	upstream	4494	Smarcb1	NM_011418
chr10	75392054	75392102	downstream	2944	Mmp11	NM_001306184
chr10	75392981	75393620	downstream	2017	Mmp11	NM_001306184
chr10	75401807	75402160	downstream	1361	Gm867	NM_001277132
chr10	75402894	75403257	downstream	274	Gm867	NM_001277132
chr10	75416658	75417202	upstream	349	Gm5134	NM_198635
chr10	75417248	75417703	in	-9	Gm5134	NM_198635
chr10	75490252	75490483	upstream	4853	Zfp280b	NM_177475
chr10	75909899	75910247	upstream	1675	2610028H24Rik	NM_029816
chr10	75927065	75927818	upstream	4399	Mcm3ap	NM_019434
chr10	75929809	75930480	upstream	1655	Mcm3ap	NM_019434
chr10	76423488	76424031	downstream	955	Pcbp3	NM_021568
chr10	76626745	76627108	downstream	2281	Col18a1	NM_009929
chr10	76879319	76879663	downstream	1450	Adarb1	NM_130895
chr10	76980279	76980812	upstream	1970	Fam207a	NM_133998
chr10	76985379	76985609	upstream	7070	Fam207a	NM_133998
chr10	77066439	77066797	upstream	2151	Sumo3	NM_019929
chr10	77080387	77081215	downstream	4185	Sumo3	NR_125903
chr10	77087301	77088059	downstream	2487	Ube2g2	NM_019803
chr10	77469487	77470135	downstream	2805	Pfkl	NM_008826
chr10	77470456	77470886	downstream	1836	Pfkl	NM_008826
chr10	77508431	77508779	upstream	2325	Aire	NM_001271553
chr10	77514394	77514862	downstream	1942	Dnmt3l	NM_001284197
chr10	77515009	77515148	downstream	2557	Dnmt3l	NM_001284197
chr10	77515209	77515547	upstream	2619	Dnmt3l	NM_001284198
chr10	77648269	77648632	upstream	624	Pwp2	NM_029546
chr10	77812245	77812293	downstream	1951	Agpat3	NM_053014
chr10	77815537	77815976	upstream	1341	Agpat3	NM_053014
chr10	77873447	77873695	downstream	2092	Rrp1	NM_010925
chr10	78052714	78053151	downstream	1746	Syde1	NM_027875
chr10	78243500	78243944	downstream	511	Slc1a6	NM_009200
chr10	78995981	78996309	downstream	302	Ppap2c	NM_001302389
chr10	78997666	78997714	upstream	1383	Ppap2c	NM_001302389
chr10	78998171	78998219	upstream	1888	Ppap2c	NM_001302389
chr10	78998276	78998629	upstream	1993	Ppap2c	NM_001302389
chr10	79048550	79048688	downstream	1082	Theg	NM_011583
chr10	79124345	79124593	upstream	2722	Madcam1	NM_013591
chr10	79142221	79142584	upstream	2467	Cdc34	NM_177613
chr10	79252310	79252358	upstream	829	Prss57	NM_001042710
chr10	79256967	79257208	downstream	902	Palm	NM_001161747
chr10	79313334	79313592	upstream	3591	Ptbp1	NM_008956
chr10	79320231	79320879	upstream	2764	E130317F20Rik	NR_029447
chr10	79322511	79322919	upstream	2569	Mir6910	NR_105875
chr10	79324827	79325655	in	-503	Mir6910	NR_105875
chr10	79376158	79376601	downstream	3268	R3hdm4	NM_177994
chr10	79389113	79389371	upstream	423	Arid3a	NM_007880
chr10	79427421	79427469	downstream	4776	Wdr18	NM_175450
chr10	79427821	79428154	downstream	5176	Wdr18	NM_175450
chr10	79451557	79452019	downstream	464	Cnn2	NM_007725
chr10	79477315	79477651	upstream	1850	Hmha1	NM_001142701
chr10	79479103	79479441	in	-312	Hmha1	NM_001142701
chr10	79513573	79514249	upstream	2408	Gpx4	NM_008162
chr10	79517829	79517877	downstream	1317	Gpx4	NM_001037741
chr10	79541744	79542192	downstream	23454	Sbno2	NM_183426
chr10	79562661	79563009	downstream	2537	Sbno2	NM_183426
chr10	79567620	79568413	upstream	2422	Sbno2	NM_183426
chr10	79568865	79569490	upstream	3667	Sbno2	NM_183426
chr10	79580196	79580749	downstream	1900	Stk11	NR_126043
chr10	79586145	79586293	downstream	7849	Stk11	NR_126043
chr10	79586545	79586593	downstream	8249	Stk11	NR_126043
chr10	79586765	79587613	downstream	8469	Stk11	NR_126043
chr10	79603489	79603957	upstream	1319	Atp5d	NM_025313
chr10	79606583	79606736	downstream	1775	Atp5d	NM_025313
chr10	79607178	79607626	downstream	2370	Atp5d	NM_025313
chr10	79610300	79610448	upstream	465	Midn	NM_021565
chr10	79623886	79624249	upstream	6448	Cirbp	NM_007705
chr10	79628357	79629005	upstream	1977	Cirbp	NM_007705
chr10	79633235	79633283	upstream	2202	1600002K03Rik	NM_027207
chr10	79633350	79633787	upstream	2087	1600002K03Rik	NM_027207
chr10	79640381	79640509	upstream	1594	Efna2	NM_007909
chr10	79649430	79649871	downstream	7455	Efna2	NM_007909
chr10	79721731	79722467	downstream	1733	Gamt	NM_010255
chr10	79724466	79724815	upstream	1002	Gamt	NM_010255
chr10	79731482	79731925	downstream	3998	Dazap1	NM_001122604
chr10	79748576	79748934	upstream	6348	Rps15	NM_009091
chr10	79784962	79785310	upstream	1918	2310011J03Rik	NM_025521
chr10	79787867	79788311	downstream	4102	Pcsk4	NM_008793
chr10	79788468	79789116	downstream	3501	Pcsk4	NM_008793
chr10	79796496	79797493	downstream	3858	Reep6	NM_139292
chr10	79798860	79799208	downstream	6222	Reep6	NM_139292
chr10	79820291	79820559	downstream	1339	Plk5	NM_183152
chr10	79852972	79853095	upstream	2825	Mex3d	NM_198615
chr10	79853948	79854395	upstream	3801	Mex3d	NM_198615
chr10	79874908	79875281	upstream	5591	Uqcr11	NM_025650
chr10	80005103	80005346	upstream	3483	Atp8b3	NM_026094
chr10	80010408	80010551	upstream	8788	Atp8b3	NM_026094
chr10	80011808	80013656	upstream	10188	Atp8b3	NM_026094
chr10	80014359	80014702	downstream	9697	Rexo1	NM_025852
chr10	80016631	80016979	downstream	7425	Rexo1	NM_025852
chr10	80030388	80030836	upstream	6332	Rexo1	NM_025852
chr10	80042008	80042411	upstream	2216	Klf16	NM_078477
chr10	80068725	80069173	upstream	3028	Mir6912	NR_105877
chr10	80070725	80071383	upstream	1028	Mir6912	NR_105877
chr10	80089114	80089655	upstream	3035	Csnk1g2	NM_001159591
chr10	80094551	80094984	downstream	2402	Csnk1g2	NM_001159591
chr10	80096883	80097046	downstream	4734	Csnk1g2	NM_001159591
chr10	80131921	80132279	downstream	6868	Mknk2	NM_021462
chr10	80135830	80136778	downstream	2959	Mknk2	NM_021462
chr10	80137043	80137091	downstream	1746	Mknk2	NM_021462
chr10	80153709	80153967	downstream	10607	Mob3a	NM_172457
chr10	80159099	80159532	downstream	5217	Mob3a	NM_172457
chr10	80165656	80166304	downstream	470	Izumo4	NM_027829
chr10	80172932	80173087	downstream	7746	Izumo4	NM_027829
chr10	80251575	80251828	downstream	9547	Plekhj1	NM_023900
chr10	80251889	80252218	downstream	9233	Plekhj1	NM_023900
chr10	80264908	80265141	upstream	2833	Amh	NM_007445
chr10	80305596	80305924	downstream	939	Lingo3	NM_001013758
chr10	80316215	80316453	downstream	1490	Lsm7	NM_025349
chr10	80319668	80320321	downstream	1900	Sppl2b	NM_175195
chr10	80360670	80361338	downstream	2795	Timm13	NM_013895
chr10	80366164	80366507	upstream	2699	Timm13	NM_013895
chr10	80371043	80371878	upstream	7578	Timm13	NM_013895
chr10	80464307	80464855	upstream	446	Gng7	NM_001038655
chr10	80493618	80493956	downstream	2790	Slc39a3	NM_134135
chr10	80564823	80565524	upstream	2286	Mir5615-2	NR_049187
chr10	80570671	80570719	downstream	2231	Map2k2	NM_023138
chr10	80636396	80636444	upstream	2728	Eef2	NM_007907
chr10	80636656	80637114	upstream	2468	Eef2	NM_007907
chr10	80644112	80644570	upstream	1388	Dapk3	NM_001190474
chr10	80647277	80647735	downstream	866	Dapk3	NM_007828
chr10	80650221	80650464	downstream	3810	Dapk3	NM_007828
chr10	80662892	80663630	downstream	1641	Nmrk2	NM_027120
chr10	80722446	80722877	downstream	2654	Matk	NM_001285854
chr10	80735328	80735776	downstream	1238	Mir3057	NR_037218
chr10	80736318	80736876	downstream	2228	Mir3057	NR_037218
chr10	80785536	80785989	downstream	1940	Cactin	NM_027381
chr10	80789346	80790080	upstream	1850	Tbxa2r	NM_009325
chr10	80820724	80821067	downstream	661	Mfsd12	NM_028657
chr10	80822259	80822702	downstream	2196	Mfsd12	NM_028657
chr10	80828466	80828729	in	-100	4930404N11Rik	NM_001014836
chr10	80839489	80840037	downstream	1377	Fzr1	NM_019757
chr10	80849737	80850275	downstream	897	Mir6913	NR_105878
chr10	80859826	80859874	downstream	4269	Smim24	NM_001099917
chr10	80863541	80863880	downstream	7984	Smim24	NM_001099917
chr10	80875927	80876375	downstream	2866	Mir1191b	NR_106141
chr10	80877807	80878355	downstream	986	Mir1191b	NR_106141
chr10	80958210	80958968	downstream	649	Ncln	NM_134009
chr10	80993851	80994217	upstream	7130	Gna15	NM_010304
chr10	81059781	81060111	downstream	3615	Tle6	NM_053254
chr10	81069522	81069991	downstream	721	BC025920	NR_030677
chr10	81640456	81640622	downstream	49950	AU041133	NM_001163064
chr10	82091712	82092455	upstream	619	Tdg	NM_172552
chr10	82224494	82225053	downstream	2143	Nfyb	NM_010914
chr10	82317436	82318086	upstream	4263	Txnrd1	NM_001042513
chr10	82329319	82329652	in	-50	Eid3	NM_025499
chr10	82807285	82807819	upstream	6972	Slc41a2	NM_177388
chr10	86170056	86170448	downstream	1752	Ttc41	NM_001003939
chr10	87608009	87608178	downstream	1428	Parpbp	NM_029249
chr10	87844326	87844586	downstream	2421	Gnptab	NM_001004164
chr10	89117691	89118059	downstream	31090	Scyl2	NM_198021
chr10	90544576	90545031	downstream	663	Apaf1	NM_001282947
chr10	92182537	92182685	downstream	2377	Nedd1	NM_008682
chr10	92772599	92772845	downstream	1056	Elk3	NM_013508
chr10	93010903	93010951	downstream	7778	Ccdc38	NM_175488
chr10	93662114	93662592	downstream	612	Ndufa12	NM_025551
chr10	94033080	94033228	upstream	4670	Tmcc3	NM_001168684
chr10	94980283	94980856	downstream	2739	Ube2n	NM_080560
chr10	98724973	98725021	upstream	640	Dusp6	NM_026268
chr10	101974680	101975127	in	-174	Rassf9	NM_146240
chr10	102830073	102830421	upstream	117	Slc6a15	NM_001252330
chr10	110736009	110736161	downstream	526	Bbs10	NM_027914
chr10	110909181	110909738	upstream	815	Nap1l1	NM_015781
chr10	114747914	114748463	downstream	4484	Rab21	NM_024454
chr10	116482491	116482829	downstream	346	Lrrc10	NM_146242
chr10	116589455	116590012	upstream	4174	Frs2	NM_177798
chr10	116663233	116663486	upstream	1919	Yeats4	NM_026570
chr10	116663533	116664001	upstream	2219	Yeats4	NM_026570
chr10	117153290	117153636	upstream	5725	Mdm2	NM_001288586
chr10	117230952	117231000	upstream	1440	Nup107	NM_134010
chr10	117285889	117286022	upstream	3108	Rap1b	NM_024457
chr10	117579433	117579906	downstream	842	Mdm1	NM_001162904
chr10	118678749	118679179	upstream	1887	Cand1	NM_027994
chr10	118889937	118890065	upstream	901	Grip1	NM_133442
chr10	120414925	120415293	downstream	1212	Lemd3	NM_001081193
chr10	126422877	126423220	downstream	7356	Ctdsp2	NM_001113470
chr10	126429624	126430182	upstream	2710	Mir26a-2	NR_029803
chr10	126467123	126467571	downstream	498	Tsfm	NM_025537
chr10	126477906	126478274	downstream	295	Mettl21b	NM_001205036
chr10	126497458	126497926	upstream	467	2015-03-09	NM_001033262
chr10	126503841	126504483	downstream	3227	Tspan31	NM_025982
chr10	126536283	126536519	downstream	20572	Agap2	NM_001033263
chr10	126602930	126603568	downstream	295	B4galnt1	NM_027739
chr10	126622338	126622691	downstream	4292	Arhgef25	NM_001166413
chr10	126630230	126630483	upstream	1823	F420014N23Rik	NR_045715
chr10	126630535	126630890	upstream	1518	F420014N23Rik	NR_045715
chr10	126701771	126702119	upstream	1295	Dctn2	NM_001190454
chr10	126705693	126705931	downstream	2627	Dctn2	NM_001190454
chr10	126707195	126707523	downstream	4129	Dctn2	NM_001190454
chr10	126719494	126719926	downstream	6084	Mbd6	NM_033072
chr10	126759358	126759406	downstream	590	Arhgap9	NM_001285785
chr10	126776552	126777422	downstream	1834	Gli1	NM_010296
chr10	126777881	126778509	downstream	505	Gli1	NM_010296
chr10	126935638	126935978	upstream	2883	Stac3	NM_177707
chr10	126946944	126947598	upstream	4799	Ndufa4l2	NM_001098789
chr10	126947744	126947792	upstream	3999	Ndufa4l2	NM_001098789
chr10	126952912	126953580	downstream	1169	Ndufa4l2	NM_001098789
chr10	126954312	126954692	downstream	2569	Ndufa4l2	NM_001098789
chr10	126957996	126958424	downstream	1255	Shmt2	NM_001252316
chr10	126979137	126979480	upstream	7771	Nxph4	NM_183297
chr10	127080399	127080737	downstream	609	Stat6	NM_009284
chr10	127081379	127081737	downstream	1589	Stat6	NM_009284
chr10	127103047	127103396	downstream	463	Nab2	NM_001122895
chr10	127104365	127104716	downstream	438	1700012D01Rik	NR_045171
chr10	127106143	127106609	downstream	2216	1700012D01Rik	NR_045171
chr10	127114564	127115015	downstream	695	Tmem194	NM_173732
chr10	127157737	127158183	upstream	3545	Tac2	NM_001199971
chr10	127178596	127178864	downstream	2254	Zbtb39	NM_198035
chr10	127537987	127538235	downstream	8400	Baz2a	NM_054078
chr10	127612268	127612612	downstream	1107	Rbms2	NM_019711
chr10	127650302	127650779	upstream	1701	Spryd4	NM_025716
chr10	127661981	127662236	upstream	661	Mip	NM_008600
chr10	127667250	127667373	upstream	1617	Timeless	NM_001164081
chr10	127733625	127733827	downstream	1266	Il23a	NM_031252
chr10	127734550	127734818	downstream	341	Il23a	NM_031252
chr10	127737067	127737233	upstream	2176	Il23a	NM_031252
chr10	127752025	127752490	upstream	7238	Cnpy2	NM_019953
chr10	127761098	127761631	downstream	1835	Cnpy2	NM_019953
chr10	127816238	127816481	downstream	2310	Ankrd52	NM_172790
chr10	127838542	127838993	upstream	511	Slc39a5	NM_001136237
chr10	127874701	127875464	upstream	20783	Mir8105	NR_106183
chr10	127962218	127962686	downstream	448	Esyt1	NM_011843
chr10	128009314	128009752	upstream	6573	Pa2g4	NM_011119
chr10	128263375	128264010	downstream	4800	Sarnp	NM_025364
chr10	128339422	128339759	upstream	6301	Cd63	NM_001042580
chr10	128347495	128347939	downstream	825	Cd63	NM_007653
chr11	3194433	3194586	downstream	4225	Patz1	NM_019574
chr11	3232775	3233209	downstream	2293	Pik3ip1	NM_178149
chr11	3269443	3269491	downstream	1703	Limk2	NM_173053
chr11	3275938	3276271	upstream	4792	Limk2	NM_173053
chr11	3414950	3415328	downstream	497	Selm	NM_053267
chr11	3432541	3432904	downstream	6505	Smtn	NM_001284427
chr11	3438418	3438586	downstream	628	Smtn	NM_001284427
chr11	3545546	3545776	downstream	1744	Tug1	NR_110490
chr11	3814007	3814055	downstream	411	Slc35e4	NM_153142
chr11	3931434	3931482	upstream	99	Sec14l4	NM_146013
chr11	3993884	3994122	downstream	1301	Mtfp1	NM_026443
chr11	3997955	3998583	upstream	2770	Mtfp1	NM_026443
chr11	4017643	4018386	downstream	840	Sec14l2	NM_144520
chr11	4787945	4787993	upstream	3151	Mir6918	NR_105883
chr11	4853809	4854162	upstream	5991	Nefh	NM_010904
chr11	4961999	4962462	downstream	3082	Gas2l1	NM_144560
chr11	4964118	4964166	downstream	963	Gas2l1	NM_144560
chr11	4973043	4973176	upstream	7962	Gas2l1	NM_144560
chr11	5003885	5004238	downstream	3969	Rhbdd3	NM_001290493
chr11	5004380	5004428	downstream	4464	Rhbdd3	NM_001290493
chr11	5004580	5005338	downstream	4664	Rhbdd3	NM_001290493
chr11	5054992	5055330	upstream	3016	Emid1	NM_080595
chr11	5701708	5702256	downstream	1842	Pgam2	NM_018870
chr11	5736411	5736644	downstream	1359	Polm	NM_017401
chr11	5763878	5764026	downstream	2261	Aebp1	NM_001291857
chr11	5806129	5806757	upstream	7593	Myl7	NM_022879
chr11	5858133	5858194	downstream	2624	Ykt6	NM_019661
chr11	5871957	5872206	downstream	16448	Ykt6	NM_019661
chr11	5899775	5900423	downstream	44266	Ykt6	NM_019661
chr11	5964455	5964812	downstream	1047	Camk2b	NM_007595
chr11	6098756	6099012	downstream	1449	Nudcd3	NM_173748
chr11	6099166	6099294	downstream	1039	Nudcd3	NM_173748
chr11	6168573	6168923	upstream	1090	Ddx56	NM_026538
chr11	6292742	6293097	upstream	2134	Zmiz2	NM_028601
chr11	6294408	6294841	upstream	468	Zmiz2	NM_028601
chr11	6345829	6346277	upstream	1632	H2afv	NM_029938
chr11	6367968	6368538	downstream	7862	Purb	NM_011221
chr11	6380315	6380744	upstream	4485	Purb	NM_011221
chr11	6441955	6442484	upstream	4683	Ccm2	NM_001190343
chr11	6445859	6446456	upstream	779	Ccm2	NM_001190343
chr11	6965153	6965502	downstream	1913	Adcy1	NM_009622
chr11	8368067	8368205	downstream	196222	Tns3	NM_001083587
chr11	11014595	11015048	downstream	828	Vwc2	NM_177033
chr11	11015180	11015228	downstream	1413	Vwc2	NM_177033
chr11	11707539	11708167	downstream	1177	Fignl1	NM_001163360
chr11	11779529	11779867	downstream	10633	Ddc	NM_016672
chr11	11781809	11782859	downstream	8353	Ddc	NM_016672
chr11	17854230	17854898	downstream	509	Etaa1os	NR_131916
chr11	19821560	19821863	upstream	2633	Spred2	NM_033523
chr11	19825071	19825408	downstream	878	Spred2	NM_033523
chr11	20104172	20104505	downstream	2819	Rab1	NM_008996
chr11	21271471	21271810	upstream	450	Ugp2	NM_001290634
chr11	21470168	21470731	downstream	1520	Mdh1	NM_008618
chr11	22882403	22882566	upstream	368	Commd1	NM_144514
chr11	23157613	23158159	downstream	1824	Xpo1	NM_001035226
chr11	23671505	23671877	upstream	784	Rel	NM_009044
chr11	23978990	23979453	downstream	1186	Bcl11a	NM_001242934
chr11	23980233	23980471	upstream	210	Bcl11a	NM_001159290
chr11	29592571	29593094	in	-325	Rtn4	NM_194054
chr11	29618645	29618693	downstream	334	Rtn4	NM_024226
chr11	30095638	30095983	downstream	2370	Sptbn1	NM_009260
chr11	30167039	30167407	upstream	47516	Sptbn1	NM_175836
chr11	30168577	30168925	upstream	49054	Sptbn1	NM_175836
chr11	30370509	30370572	downstream	1071	4930505A04Rik	NM_001100394
chr11	31269464	31270002	downstream	348	Stc2	NM_011491
chr11	31571422	31571590	downstream	191	Bod1	NM_001024919
chr11	32105563	32106042	downstream	400	Snrnp25	NM_030093
chr11	33048068	33048526	upstream	917	Fgf18	NM_008005
chr11	33063727	33064087	upstream	770	Npm1	NM_001252261
chr11	33417440	33417787	upstream	3943	Ranbp17	NR_110973
chr11	34213828	34214171	upstream	742	Fam196b	NM_001025382
chr11	34217207	34217662	downstream	2637	Fam196b	NM_001025382
chr11	34935634	34936083	downstream	928	Slit3	NM_011412
chr11	35655150	35655488	upstream	7369	Rars	NM_025936
chr11	40504438	40504742	downstream	1497	Mat2b	NM_134017
chr11	40550200	40550666	downstream	3289	Nudcd2	NM_001290697
chr11	43199305	43199853	upstream	11591	Mir146	NR_029558
chr11	44333189	44333837	downstream	562	Rnf145	NM_001166553
chr11	45667660	45668104	downstream	2446	Clint1	NM_001045520
chr11	45698096	45698252	downstream	32882	Clint1	NM_001045520
chr11	46246350	46246926	upstream	3847	Med7	NM_001104530
chr11	47192977	47193310	upstream	422	Sgcd	NM_011891
chr11	48610684	48611209	upstream	2926	Gnb2l1	NM_008143
chr11	48620554	48620687	downstream	4165	Snord95	NR_028564
chr11	48663031	48663394	downstream	21568	Irgm1	NM_008326
chr11	48668741	48668984	downstream	15858	Irgm1	NM_008326
chr11	48685281	48685422	upstream	682	Irgm1	NM_008326
chr11	49015400	49016049	upstream	1350	Zfp62	NM_001024846
chr11	49060295	49060353	upstream	432	Mgat1	NM_001110149
chr11	49473408	49473757	upstream	3437	Scgb3a1	NM_170727
chr11	49840235	49840494	downstream	1654	Rnf130	NM_001290750
chr11	49937477	49937825	upstream	7133	Tbc1d9b	NM_001290759
chr11	49945495	49945623	downstream	885	Tbc1d9b	NM_001290759
chr11	50023298	50023855	downstream	775	Sqstm1	NM_011018
chr11	50026706	50027054	upstream	2633	Sqstm1	NM_011018
chr11	50029404	50029453	upstream	5331	Sqstm1	NM_011018
chr11	50029904	50029952	upstream	5831	Sqstm1	NM_011018
chr11	50050895	50051427	downstream	829	Ltc4s	NM_008521
chr11	50052175	50052440	upstream	451	Ltc4s	NM_008521
chr11	50080461	50081006	downstream	25128	Maml1	NM_175334
chr11	50185045	50185093	upstream	5924	Hnrnph1	NM_021510
chr11	50667426	50667774	downstream	3491	Grm6	NM_173372
chr11	51390803	51391238	upstream	7204	Phykpl	NM_028398
chr11	51400100	51400848	downstream	2093	Phykpl	NM_028398
chr11	51435979	51436332	downstream	2956	Nhp2	NM_026631
chr11	51458127	51458595	upstream	6077	D930048N14Rik	NR_027958
chr11	51462971	51463116	upstream	1233	D930048N14Rik	NR_027958
chr11	51463355	51463503	upstream	849	D930048N14Rik	NR_027958
chr11	51463861	51463909	upstream	343	D930048N14Rik	NR_027958
chr11	51669790	51670048	downstream	944	Jade2	NM_199299
chr11	53577923	53578456	upstream	1016	Mir7671	NR_106131
chr11	54067068	54067396	upstream	3916	Csf2	NM_009969
chr11	54069452	54070216	upstream	6300	Csf2	NM_009969
chr11	54129001	54129469	downstream	848	Acsl6	NM_001033599
chr11	54253887	54254121	downstream	2458	Fnip1	NM_173753
chr11	54334619	54335198	upstream	1476	Rapgef6	NM_001252496
chr11	54836206	54836534	downstream	10518	Anxa6	NM_013472
chr11	54913939	54914086	downstream	2704	Gm2a	NM_010299
chr11	54970917	54971270	upstream	5958	Slc36a3	NM_172258
chr11	55232075	55232933	downstream	1258	Sparc	NM_001290817
chr11	55237184	55238182	upstream	3851	Sparc	NM_001290817
chr11	57460068	57460401	downstream	1376	Galnt10	NM_134189
chr11	58121446	58121779	downstream	1127	Zfp692	NM_182996
chr11	58130558	58130906	downstream	5808	Zfp672	NM_001256518
chr11	58988400	58988723	downstream	7679	Gjc2	NM_175452
chr11	58995223	58995451	downstream	856	Gjc2	NM_175452
chr11	59001604	59001972	upstream	610	Guk1	NM_001159410
chr11	59022532	59023390	downstream	921	2310033P09Rik	NM_024210
chr11	59026604	59026767	downstream	4993	2310033P09Rik	NM_024210
chr11	59267322	59267565	downstream	4027	Jmjd4	NM_178659
chr11	59320124	59320460	in	-19	Zkscan17	NM_001130529
chr11	59326677	59327239	upstream	6784	Zkscan17	NM_001130529
chr11	59478431	59478762	downstream	2686	Mprip	NM_012027
chr11	59600244	59600592	downstream	231	Pld6	NR_110894
chr11	59626671	59627114	downstream	3341	Gm16062	NR_045686
chr11	59777939	59778282	downstream	256	Rasd1	NM_009026
chr11	59780660	59781108	upstream	2465	Rasd1	NM_009026
chr11	59847943	59848191	downstream	2315	Pemt	NM_008819
chr11	59850058	59850106	downstream	200	Pemt	NM_008819
chr11	59858429	59858882	downstream	1313	Pemt	NM_001290011
chr11	59947419	59947664	upstream	5913	Rai1	NM_001037764
chr11	59949579	59949939	upstream	3753	Rai1	NM_001037764
chr11	59953790	59954394	downstream	458	Rai1	NM_001037764
chr11	59954855	59955393	downstream	1523	Rai1	NM_001037764
chr11	60037792	60038150	upstream	3935	Srebf1	NM_011480
chr11	60165358	60165614	downstream	800	Tom1l2	NM_153080
chr11	60170947	60171275	downstream	4317	Lrrc48	NM_029044
chr11	60173997	60174447	downstream	7367	Lrrc48	NM_029044
chr11	60270575	60270941	downstream	2708	Drg2	NM_021354
chr11	60497408	60497848	upstream	15532	Llgl1	NM_001159404
chr11	60512039	60512472	upstream	901	Llgl1	NM_001159404
chr11	60590193	60590422	downstream	425	Top3a	NM_009410
chr11	60590689	60590737	upstream	71	Top3a	NM_009410
chr11	60621714	60621965	downstream	2804	Shmt1	NM_009171
chr11	60623135	60623710	downstream	1383	Shmt1	NM_009171
chr11	60689497	60689950	downstream	2794	Tmem11	NM_173453
chr11	60690802	60690850	downstream	1489	Tmem11	NM_173453
chr11	60731185	60731733	upstream	4140	Natd1	NM_025294
chr11	60873435	60874188	upstream	5619	Kcnj12	NM_010603
chr11	60875955	60876188	upstream	3099	Kcnj12	NM_010603
chr11	60878530	60878892	upstream	524	Kcnj12	NM_010603
chr11	60880250	60880298	downstream	1196	Kcnj12	NM_010603
chr11	61308965	61309501	upstream	1446	Mapk7	NM_001291035
chr11	61513846	61514304	downstream	16186	Fam83g	NM_178618
chr11	61515036	61515384	downstream	17376	Fam83g	NM_178618
chr11	61770857	61771427	downstream	844	Specc1	NM_001281818
chr11	62064678	62064911	downstream	2444	Adora2b	NM_007413
chr11	62258918	62259458	upstream	7150	Ncor1	NM_001252313
chr11	62274865	62275512	downstream	3155	Pigl	NM_001039536
chr11	62358021	62358377	upstream	5507	Cenpv	NM_028448
chr11	62465313	62465758	downstream	3399	Mmgt2	NM_175002
chr11	62634051	62634684	downstream	548	Trim16	NM_053169
chr11	62767346	62767715	downstream	2903	Cdrt4	NM_025496
chr11	63702963	63703296	downstream	32574	Hs3st3b1	NM_018805
chr11	63891328	63891821	downstream	1397	Cox10	NM_178379
chr11	64792937	64793188	downstream	652	Elac2	NM_023479
chr11	64821857	64822094	downstream	29572	Elac2	NM_023479
chr11	64973737	64974181	downstream	2477	Arhgap44	NM_001099288
chr11	64974267	64974415	downstream	1947	Arhgap44	NM_001099288
chr11	65620612	65621440	in	-63	Zkscan6	NM_001302374
chr11	66725854	66726202	downstream	613	Pirt	NM_178656
chr11	67462045	67462494	upstream	46531	Rcvrn	NM_009038
chr11	68204667	68204997	upstream	4588	Ntn1	NM_008744
chr11	68314496	68314748	upstream	1773	Pik3r6	NR_126154
chr11	68825400	68825743	upstream	3687	Pfas	NM_001159519
chr11	68877414	68877462	downstream	4389	2310047M10Rik	NM_028005
chr11	68911857	68912225	upstream	349	Per1	NM_011065
chr11	68913967	68914525	downstream	559	Per1	NM_001159367
chr11	69217315	69217853	upstream	5828	Tmem88	NM_025915
chr11	69221360	69221698	downstream	5568	Kdm6b	NM_001017426
chr11	69370680	69371113	downstream	2810	Efnb3	NM_007911
chr11	69376085	69376533	upstream	2595	Efnb3	NM_007911
chr11	69378253	69378627	upstream	4763	Efnb3	NM_007911
chr11	69379984	69380132	upstream	6494	Efnb3	NM_007911
chr11	69388095	69388463	downstream	4482	Wrap53	NM_144824
chr11	69390257	69390305	downstream	2320	Wrap53	NM_144824
chr11	69400855	69401253	downstream	7246	Trp53	NM_011640
chr11	69430840	69431283	downstream	318	Shbg	NM_011367
chr11	69444843	69445195	upstream	1378	Fxr2	NM_011814
chr11	69445232	69445284	upstream	989	Fxr2	NM_011814
chr11	69470733	69471486	downstream	2446	Sox15	NM_009235
chr11	69487598	69487653	upstream	1922	Eif4a1	NM_001159375
chr11	69487798	69488440	upstream	2122	Eif4a1	NM_001159375
chr11	69514491	69514723	upstream	5140	Tnfsfm13	NM_001034097
chr11	69573524	69573572	downstream	1573	Slc35g3	NM_019871
chr11	69607370	69607527	downstream	1820	Chrnb1	NM_009601
chr11	69615744	69616087	upstream	775	Fgf11	NM_001291104
chr11	69626356	69626494	downstream	5337	4933402P03Rik	NM_175368
chr11	69648645	69649203	upstream	543	Nlgn2	NM_198862
chr11	69671816	69672479	in	-417	Tnk1	NM_031880
chr11	69693873	69694415	downstream	365	Kctd11	NM_153143
chr11	69698543	69698895	upstream	3196	Mir6924	NR_105889
chr11	69704400	69704728	downstream	4392	Acap1	NM_153788
chr11	69725024	69725072	upstream	2418	Gps2	NM_019726
chr11	69725304	69725467	upstream	2138	Gps2	NM_019726
chr11	69760843	69761491	downstream	600	Slc2a4	NM_009204
chr11	69798494	69798542	upstream	4006	Elp5	NM_018740
chr11	69812269	69812317	downstream	1557	Phf23	NM_001291127
chr11	69821260	69821508	upstream	4033	Mir324	NR_029758
chr11	69826378	69826718	downstream	1085	Mir324	NR_029758
chr11	69831042	69831596	upstream	813	Dlg4	NM_007864
chr11	69981782	69982290	downstream	1909	Clec10a	NM_010796
chr11	70028693	70029032	downstream	1533	Slc16a11	NM_153081
chr11	70045143	70045394	upstream	2092	Bcl6b	NM_007528
chr11	70048782	70049360	downstream	490	Mir195a	NR_029581
chr11	70054168	70054306	upstream	1063	Rnasek	NM_173742
chr11	70067456	70068014	downstream	1138	Alox12	NM_007440
chr11	70223274	70223929	in	-260	Pelp1	NM_029231
chr11	70224279	70224327	upstream	995	Pelp1	NM_029231
chr11	70272309	70272680	upstream	563	Zmynd15	NM_001029929
chr11	70277408	70278272	upstream	4171	Cxcl16	NM_023158
chr11	70368612	70368760	upstream	7519	Mink1	NM_016713
chr11	70369102	70369150	upstream	7029	Mink1	NM_016713
chr11	70430207	70430361	downstream	1063	4930544D05Rik	NM_001145537
chr11	70458269	70458412	downstream	2023	Slc25a11	NM_024211
chr11	70471849	70472312	downstream	1423	Eno3	NM_001276285
chr11	70474567	70474820	downstream	4141	Eno3	NM_001276285
chr11	70480185	70480453	downstream	2484	Spag7	NM_172561
chr11	70488879	70489210	upstream	6210	Spag7	NM_172561
chr11	70516635	70517078	upstream	2605	Mir6925	NR_105890
chr11	70518620	70519183	upstream	620	Mir6925	NR_105890
chr11	70544257	70545095	downstream	25017	Mir6925	NR_105890
chr11	70577187	70577452	upstream	510	Zfp3	NM_177565
chr11	70818205	70818565	upstream	520	Dhx33	NM_178367
chr11	70837774	70838130	upstream	4680	Derl2	NM_001291146
chr11	72019763	72020206	upstream	1041	Txndc17	NM_026559
chr11	72029349	72029711	upstream	504	Med31	NM_026068
chr11	72078540	72078878	downstream	1317	Slc13a5	NM_001004148
chr11	72115893	72116241	downstream	1014	Xaf1	NM_001037713
chr11	72267948	72268501	downstream	13320	Mybbp1a	NM_016776
chr11	72269858	72270096	downstream	15230	Mybbp1a	NM_016776
chr11	72270358	72270406	downstream	15730	Mybbp1a	NM_016776
chr11	72271366	72271791	downstream	16738	Mybbp1a	NM_016776
chr11	72423525	72423884	downstream	3014	Ube2g1	NM_025985
chr11	72500896	72501134	upstream	2356	Ankfy1	NM_009671
chr11	72607893	72607948	downstream	1199	Cyb5d2	NM_001024926
chr11	72957476	72958118	upstream	5929	Gsg2	NM_010353
chr11	72972956	72973414	upstream	824	P2rx5	NM_033321
chr11	72986959	72987192	downstream	3302	Emc6	NM_001168470
chr11	73053241	73053490	downstream	5842	Trpv1	NM_001001445
chr11	74433555	74434185	downstream	700	E130309D14Rik	NM_001013784
chr11	74463720	74464069	downstream	975	Cluh	NM_001081158
chr11	74465317	74466086	downstream	2572	Cluh	NM_001081158
chr11	75253892	75254253	upstream	1138	Serpinf2	NM_008878
chr11	75258799	75258847	upstream	6045	Serpinf2	NM_008878
chr11	75262944	75263192	downstream	5026	Wdr81	NM_138950
chr11	75281040	75281478	upstream	260	Tlcd2	NM_027249
chr11	75281941	75282389	downstream	641	Tlcd2	NM_027249
chr11	75325716	75325847	upstream	1075	Scarf1	NM_001004157
chr11	75338491	75338933	upstream	6453	Slc43a2	NM_001199284
chr11	75344869	75345208	in	-325	Slc43a2	NM_001199284
chr11	75403701	75404238	downstream	2343	Pitpna	NM_008850
chr11	75446542	75446775	downstream	2272	Inpp5k	NM_008916
chr11	75465977	75466422	downstream	577	Myo1c	NM_001080774
chr11	75468800	75468848	upstream	465	Myo1c	NM_001080775
chr11	75470528	75471300	downstream	1263	Myo1c	NM_001080775
chr11	75484698	75485457	upstream	7811	Crk	NM_133656
chr11	75485889	75486157	upstream	6620	Crk	NM_133656
chr11	75813622	75813785	downstream	460	1700016K19Rik	NM_198637
chr11	76032123	76032487	downstream	1260	Dbil5	NM_021294
chr11	77030243	77030597	downstream	568	Ssh2	NM_177710
chr11	77275508	77275956	upstream	1655	Coro6	NM_139129
chr11	77284352	77284815	downstream	7189	Coro6	NM_139129
chr11	77305217	77305265	upstream	1445	Git1	NM_001004144
chr11	77400949	77401447	downstream	20119	Taok1	NM_144825
chr11	77577904	77578452	upstream	12581	Myo18a	NM_001291213
chr11	77579009	77579798	upstream	11476	Myo18a	NM_001291213
chr11	77598351	77598701	downstream	7866	Myo18a	NM_001291213
chr11	77599661	77600199	downstream	9176	Myo18a	NM_001291213
chr11	77604141	77604292	upstream	10407	Myo18a	NM_001291214
chr11	77790382	77790830	upstream	5684	Phf12	NM_174852
chr11	77869028	77869357	downstream	15474	Flot2	NM_001284228
chr11	77872505	77872835	upstream	13750	Mir144	NR_029556
chr11	77893859	77894324	in	-27	Eral1	NM_022313
chr11	77930627	77930688	downstream	22704	Fam222b	NM_145430
chr11	77952491	77953049	downstream	26312	Traf4	NM_009423
chr11	77967498	77967546	downstream	11305	Traf4	NM_009423
chr11	77974748	77975071	downstream	4055	Traf4	NM_009423
chr11	77986443	77986691	downstream	3476	Nek8	NM_080849
chr11	78003223	78003670	downstream	1225	Rab34	NM_033475
chr11	78064344	78064396	downstream	5348	Sdf2	NM_009143
chr11	78117487	78117958	downstream	2646	Spag5	NM_017407
chr11	78138545	78138893	downstream	1097	Aldoc	NM_009657
chr11	78280204	78280662	downstream	1253	Slc46a1	NM_026740
chr11	78342940	78343533	downstream	6573	Tnfaip1	NM_001159392
chr11	78343864	78344033	downstream	5649	Tnfaip1	NM_001159392
chr11	78365140	78365188	upstream	1152	Tmem97	NM_133706
chr11	78641038	78641484	downstream	1193	Lyrm9	NM_001076681
chr11	78858599	78858842	downstream	21752	Gm11201	NR_045873
chr11	79511446	79511594	upstream	13773	Mir193a	NR_029579
chr11	79776322	79776375	upstream	682	Utp6	NM_144826
chr11	79787513	79787756	upstream	11873	Utp6	NM_144826
chr11	79965872	79966127	upstream	1540	Adap2	NM_172133
chr11	79966477	79966718	upstream	935	Adap2	NM_172133
chr11	79990433	79990871	upstream	6689	Rnf135	NM_028019
chr11	79997199	79997762	in	-173	Rnf135	NM_028019
chr11	79998222	79998462	downstream	1100	Rnf135	NM_028019
chr11	81991090	81991340	downstream	1975	Ccl1	NM_011329
chr11	81992209	81992457	downstream	856	Ccl1	NM_011329
chr11	81992919	81993187	downstream	146	Ccl1	NM_011329
chr11	82640603	82640651	downstream	1693	Rffl	NM_026097
chr11	82720909	82721557	downstream	739	Nle1	NM_145431
chr11	83117686	83117850	downstream	1739	Ap2b1	NM_001035854
chr11	83219737	83220081	upstream	3585	Rasl10b	NM_001013386
chr11	83240542	83241105	downstream	2232	Gas2l2	NM_001013759
chr11	83568321	83568549	downstream	1434	Heatr6	NM_145432
chr11	83943485	83943813	upstream	664	Tada2a	NM_172562
chr11	84340509	84340642	downstream	1599	Lhx1os	NR_038057
chr11	84635693	84636151	upstream	2925	Mrm1	NM_145433
chr11	84636908	84637061	upstream	4140	Mrm1	NM_145433
chr11	84770411	84770845	upstream	593	Car4	NM_007607
chr11	85048746	85049194	downstream	330	Appbp2os	NR_028329
chr11	86353306	86353806	downstream	4754	Rps6kb1	NM_028259
chr11	86392512	86393165	downstream	4899	Mir21a	NR_029738
chr11	86395176	86395424	downstream	2235	Mir21a	NR_029738
chr11	86898475	86899208	downstream	1555	Smg8	NM_024262
chr11	87394627	87394793	downstream	316	2015-09-04	NM_001284394
chr11	87405701	87405849	in	-16	Mtmr4	NM_133215
chr11	87408230	87408676	downstream	2763	Mtmr4	NM_133215
chr11	87544692	87545650	upstream	6123	Supt4a	NM_009296
chr11	87562585	87562928	upstream	7529	Mir142	NR_029555
chr11	87798473	87798720	downstream	1365	Dynll2	NM_001168472
chr11	87799298	87799827	downstream	540	Dynll2	NM_001168472
chr11	87898609	87899052	upstream	12699	2210416O15Rik	NR_045499
chr11	87910625	87910798	upstream	683	2210416O15Rik	NR_045499
chr11	87985010	87985058	downstream	2195	Cuedc1	NM_001172099
chr11	88102552	88102885	upstream	4741	1700106J16Rik	NM_028859
chr11	88400974	88401214	upstream	79339	0610039H22Rik	NR_131025
chr11	88404420	88404658	upstream	75893	0610039H22Rik	NR_131025
chr11	88576729	88577021	downstream	2565	Msi2	NM_054043
chr11	88581313	88581370	downstream	1608	C030037D09Rik	NR_038058
chr11	88715322	88715370	downstream	2656	4930556N13Rik	NR_126433
chr11	88717865	88718305	downstream	5199	4930556N13Rik	NR_126433
chr11	88813902	88814170	downstream	2605	Scpep1	NM_029023
chr11	90112210	90112760	downstream	1672	Mmd	NM_026178
chr11	90501207	90501255	downstream	1961	Cox11	NM_199008
chr11	93905731	93906116	downstream	464	Spag9	NM_001025428
chr11	94074190	94074725	downstream	1674	Tob1	NM_009427
chr11	94096293	94096541	downstream	7351	Wfikkn2	NM_181819
chr11	94333554	94334012	downstream	1709	Cacna1g	NM_001177888
chr11	94382215	94382798	downstream	352	Mycbpap	NM_170671
chr11	94419637	94420065	upstream	6499	Chad	NM_007689
chr11	94492713	94493462	downstream	1827	Lrrc59	NM_133807
chr11	94514301	94514352	downstream	518	Eme1	NM_177752
chr11	94533592	94533640	downstream	4966	Xylt2	NM_145828
chr11	94539179	94539227	upstream	621	Xylt2	NM_145828
chr11	94824782	94825410	upstream	3873	Hils1	NM_018792
chr11	94849081	94849535	upstream	3193	Ppp1r9b	NM_172261
chr11	94851327	94851678	upstream	947	Ppp1r9b	NM_172261
chr11	94857345	94858193	downstream	5071	Ppp1r9b	NM_172261
chr11	94865836	94866169	upstream	5105	Samd14	NM_146025
chr11	94866531	94866579	upstream	4410	Samd14	NM_146025
chr11	94901664	94902192	downstream	772	Pdk2	NM_133667
chr11	94931659	94931892	upstream	1396	Itga3	NM_001306071
chr11	94933239	94933394	upstream	2976	Itga3	NM_001306071
chr11	94967676	94967927	upstream	13503	Dlx3	NM_010055
chr11	95011439	95011690	upstream	4573	Dlx4	NM_007867
chr11	95241052	95241690	upstream	4932	Slc35b1	NM_016752
chr11	95249026	95249274	downstream	3042	Slc35b1	NM_016752
chr11	95448124	95448462	downstream	639	Ngfr	NM_033217
chr11	95559549	95559701	downstream	14270	Zfp652os	NR_045780
chr11	95560443	95560808	downstream	13376	Zfp652os	NR_045780
chr11	95696697	95697230	upstream	6660	Gngt2	NM_023121
chr11	95924090	95924654	downstream	2339	Ube2z	NM_172300
chr11	95927805	95927979	upstream	1376	Ube2z	NM_172300
chr11	95985300	95986059	upstream	9548	Ttll6	NM_172799
chr11	96113285	96113648	downstream	563	Gm53	NR_037977
chr11	96117034	96117482	downstream	4312	Gm53	NR_037977
chr11	96636734	96636782	downstream	1886	Snx11	NM_028965
chr11	96640426	96640664	upstream	1806	Snx11	NM_028965
chr11	96647318	96647576	upstream	2880	Cbx1	NM_007622
chr11	96776938	96777381	downstream	641	Cdk5rap3	NM_001308183
chr11	96781880	96782338	upstream	4301	Cdk5rap3	NM_001308183
chr11	96847996	96848519	upstream	9243	Sp2	NM_001080964
chr11	96905338	96905774	downstream	2690	Mrpl10	NM_026154
chr11	97013189	97013547	upstream	2412	Tbkbp1	NM_198100
chr11	97051460	97051788	upstream	2503	Kpnb1	NM_008379
chr11	97140152	97140200	downstream	1489	Npepps	NM_008942
chr11	97148394	97148443	upstream	6753	Npepps	NM_008942
chr11	97360830	97361078	downstream	575	4933428G20Rik	NM_001289118
chr11	97434487	97434930	downstream	1704	Srcin1	NM_018873
chr11	97519008	97519166	upstream	5466	Mllt6	NM_139311
chr11	97522128	97522893	upstream	2346	Mllt6	NM_139311
chr11	97602694	97603032	downstream	3075	Pip4k2b	NM_054051
chr11	97625853	97626316	downstream	1825	Cwc25	NM_026186
chr11	97626953	97627113	downstream	725	Cwc25	NM_026186
chr11	97653937	97654100	upstream	6797	Lasp1	NM_010688
chr11	97663581	97664029	downstream	2847	Lasp1	NM_010688
chr11	97849104	97849539	upstream	1593	Plxdc1	NM_028199
chr11	97856155	97856523	downstream	1083	Arl5c	NM_207231
chr11	97947354	97947402	upstream	32827	Stac2	NM_146028
chr11	98219076	98219430	downstream	272	1700003D09Rik	NR_045477
chr11	98245095	98245423	in	-28	Tcap	NM_011540
chr11	98248922	98249466	downstream	1228	Pnmt	NM_008890
chr11	98249508	98249951	downstream	1814	Pnmt	NM_008890
chr11	98297297	98297635	downstream	2756	Mien1	NM_025559
chr11	98445818	98446361	downstream	2492	Ormdl3	NM_025661
chr11	98555337	98555795	upstream	7038	Csf3	NM_009971
chr11	98556651	98557094	upstream	5724	Csf3	NM_009971
chr11	98559061	98559109	upstream	3314	Csf3	NM_009971
chr11	98605476	98605930	downstream	2541	Thra	NM_178060
chr11	98653376	98653720	upstream	3455	Msl1	NM_028722
chr11	98725589	98725942	downstream	929	Wipf2	NM_197940
chr11	98770605	98770858	downstream	1392	Cdc6	NM_011799
chr11	98791532	98791967	upstream	7226	Rara	NM_009024
chr11	98820826	98821294	upstream	707	Rara	NM_001176528
chr11	98846036	98846799	upstream	1955	Gjd3	NM_178596
chr11	99092780	99092828	upstream	698	Smarce1	NM_020618
chr11	100059226	100059360	upstream	4915	Krt9	NM_201255
chr11	100059522	100060567	upstream	5211	Krt9	NM_201255
chr11	100115491	100115925	upstream	5524	Krt16	NM_008470
chr11	100136025	100136268	upstream	5089	Krt42	NM_212483
chr11	100178629	100178677	upstream	2429	Eif1	NM_011508
chr11	100178993	100179330	upstream	2065	Eif1	NM_011508
chr11	100180752	100181085	upstream	306	Eif1	NM_011508
chr11	100263902	100264031	upstream	5047	Jup	NM_010593
chr11	100272087	100272455	downstream	3797	P3h4	NM_176830
chr11	100276374	100276880	upstream	382	Fkbp10	NM_001163481
chr11	100331916	100332048	downstream	1931	Klhl11	NM_172565
chr11	100386884	100386935	downstream	2181	Acly	NM_134037
chr11	100429963	100430206	upstream	6038	Cnp	NM_009923
chr11	100436614	100437062	upstream	339	Cnp	NM_001146318
chr11	100486104	100486250	downstream	2087	Nkiras2	NM_028024
chr11	100568419	100568966	upstream	3083	Dhx58	NM_030150
chr11	100575491	100576026	downstream	579	Hspb9	NM_029307
chr11	100630899	100631352	downstream	1123	Ghdc	NM_031871
chr11	100632074	100632506	in	-198	Ghdc	NM_031871
chr11	100716483	100717330	upstream	3930	Stat5a	NM_011488
chr11	100830562	100830805	downstream	1120	Ptrf	NM_008986
chr11	100945929	100946699	downstream	2302	Coasy	NM_001305982
chr11	100949359	100949627	downstream	1007	Mlx	NM_001159384
chr11	100949983	100950031	downstream	1631	Mlx	NM_001159384
chr11	100956266	100956624	downstream	234	Psmc3ip	NM_008949
chr11	100957793	100958149	upstream	1293	Psmc3ip	NM_008949
chr11	100981519	100981967	downstream	326	Tubg1	NM_134024
chr11	101038031	101038374	downstream	852	Cntnap1	NM_016782
chr11	101108094	101108622	downstream	698	Ramp2	NM_019444
chr11	101115327	101115495	downstream	558	Vps25	NM_001284411
chr11	101137748	101138381	downstream	2265	Coa3	NM_026618
chr11	101187439	101188007	downstream	1314	Aoc2	NM_178932
chr11	101285620	101285766	upstream	527	Rundc1	NM_172566
chr11	101309978	101310322	downstream	504	Ifi35	NM_027320
chr11	101319092	101319330	downstream	8172	Vat1	NM_012037
chr11	101320127	101320760	downstream	7137	Vat1	NM_012037
chr11	101325159	101325302	downstream	2105	Vat1	NM_012037
chr11	101328803	101329131	upstream	597	Rnd2	NM_009708
chr11	101332149	101332284	downstream	2749	Rnd2	NM_009708
chr11	101524679	101525026	upstream	1924	Arl4d	NM_025404
chr11	101528820	101529249	downstream	2217	Arl4d	NM_025404
chr11	101645051	101645300	downstream	1324	Etv4	NM_008815
chr11	101647038	101647674	upstream	663	Etv4	NM_008815
chr11	101842969	101843417	downstream	2887	Dusp3	NM_028207
chr11	101887244	101887492	downstream	776	Mpp3	NM_007863
chr11	101961230	101961658	downstream	1135	Ppy	NM_008918
chr11	102046757	102046890	upstream	436	Lsm12	NM_172947
chr11	102050711	102050844	upstream	50	G6pc3	NM_175935
chr11	102051304	102051639	downstream	543	G6pc3	NM_175935
chr11	102066019	102066477	downstream	15258	G6pc3	NM_175935
chr11	102083476	102083847	downstream	7739	Mir8101	NR_106179
chr11	102088092	102088840	downstream	3123	Mir8101	NR_106179
chr11	102111217	102111840	downstream	1273	BC030867	NM_153544
chr11	102122795	102123205	upstream	7090	Asb16	NM_148953
chr11	102127049	102127487	upstream	2836	Asb16	NM_148953
chr11	102149118	102149466	downstream	3117	Tmub2	NM_028076
chr11	102314398	102314746	upstream	5670	Fam171a2	NM_199200
chr11	102329606	102330139	downstream	1342	Itga2b	NM_010575
chr11	102622172	102622540	upstream	329	Adam11	NM_001110778
chr11	102735082	102735510	downstream	6958	Eftud2	NM_001109995
chr11	102757147	102757809	downstream	1118	Gfap	NM_010277
chr11	102765096	102765251	upstream	6831	Gfap	NM_010277
chr11	102888899	102888948	upstream	725	Nmt1	NM_008707
chr11	102892238	102892386	downstream	2614	Nmt1	NM_008707
chr11	102955997	102956467	downstream	6726	Plcd3	NM_152813
chr11	102957310	102957568	downstream	5413	Plcd3	NM_152813
chr11	102958110	102958658	downstream	4613	Plcd3	NM_152813
chr11	102965635	102965798	downstream	2885	Acbd4	NM_025988
chr11	102995805	102996153	downstream	1384	Hexim2	NM_027658
chr11	102996575	102997073	downstream	2154	Hexim2	NM_027658
chr11	103191412	103191660	downstream	14355	Arhgap27	NM_133715
chr11	103227331	103227754	upstream	2574	Arhgap27	NM_001205236
chr11	103828645	103829308	downstream	712	Arf2	NM_007477
chr11	104163181	104163734	downstream	70683	Mapt	NM_010838
chr11	104989103	104989561	downstream	1616	Mettl2	NM_172567
chr11	105027466	105027699	upstream	12403	Tlk2	NM_001294331
chr11	105151941	105151989	upstream	1767	Mrc2	NM_008626
chr11	105919718	105920148	upstream	7451	Taco1	NM_027346
chr11	106430099	106430579	downstream	43896	Tex2	NM_198292
chr11	106473591	106473924	downstream	404	Tex2	NM_198292
chr11	106574655	106575393	downstream	1691	Pecam1	NM_001305158
chr11	106780218	106780689	downstream	1562	Smurf2	NM_025481
chr11	107845395	107845443	upstream	12515	Mir7223	NR_106082
chr11	109158021	109158069	downstream	1225	Rgs9	NM_011268
chr11	109218219	109218267	upstream	5637	Gna13	NM_010303
chr11	109338877	109339468	upstream	4216	Slc16a6	NM_001029842
chr11	109471739	109471794	downstream	715	Wipi1	NM_145940
chr11	110310536	110310584	downstream	50352	Map2k6	NM_011943
chr11	110926798	110927041	upstream	428	Kcnj2	NM_008425
chr11	113511640	113511985	downstream	1049	Cog1	NM_013581
chr11	113538550	113539224	downstream	6666	Fam104a	NM_138598
chr11	113612545	113613005	upstream	320	Cdc42ep4	NM_020006
chr11	113926740	113927063	downstream	276	Sdk2	NM_172800
chr11	114656509	114656557	downstream	448	Btbd17	NM_028055
chr11	114657809	114657941	upstream	852	Btbd17	NM_028055
chr11	114712255	114712716	upstream	339	Gprc5c	NM_001110337
chr11	114725103	114725441	downstream	12011	Gprc5c	NM_147217
chr11	115042751	115042904	downstream	5630	Nat9	NM_025400
chr11	115046384	115046512	downstream	1997	Nat9	NM_025400
chr11	115143431	115143869	upstream	5397	Fdxr	NM_007997
chr11	115279238	115279566	downstream	1746	Atp5h	NM_027862
chr11	115333000	115333610	upstream	3739	Armc7	NM_177778
chr11	115351935	115352601	downstream	944	Nt5c	NM_015807
chr11	115441888	115442141	downstream	16382	Nup85	NM_001002929
chr11	115471098	115471384	downstream	2470	Mif4gd	NM_001243586
chr11	115473275	115473728	downstream	293	Mif4gd	NM_001243586
chr11	115477015	115477263	upstream	2981	Mif4gd	NM_001243584
chr11	115477694	115478155	upstream	3660	Mif4gd	NM_001243584
chr11	115479962	115480600	upstream	5928	Mif4gd	NM_001243584
chr11	115489121	115489479	downstream	239	Slc25a19	NM_001252396
chr11	115628003	115628531	downstream	1508	2310067B10Rik	NM_028014
chr11	115638305	115638440	downstream	11810	2310067B10Rik	NM_028014
chr11	115638727	115638867	downstream	12232	2310067B10Rik	NM_028014
chr11	115638929	115639075	downstream	12434	2310067B10Rik	NM_028014
chr11	115672769	115673237	downstream	1888	Caskin2	NM_080643
chr11	115719951	115720314	downstream	34831	Llgl2	NM_001252532
chr11	115757964	115758298	upstream	3237	Smim5	NM_183259
chr11	115836867	115837125	downstream	1080	Itgb4	NM_133663
chr11	115865748	115866181	downstream	8036	Galk1	NM_016905
chr11	115867868	115868501	downstream	5916	Galk1	NM_016905
chr11	115868873	115869311	downstream	4911	Galk1	NM_016905
chr11	115889836	115890374	upstream	1542	Unk	NM_001286006
chr11	115944578	115944746	downstream	3451	Wbp2	NM_016852
chr11	115944978	115945146	downstream	3051	Wbp2	NM_016852
chr11	116013031	116013254	upstream	13098	Mrpl38	NM_024177
chr11	116015301	116015349	downstream	13942	Fbf1	NM_172571
chr11	116098238	116098707	downstream	918	Evpl	NM_025276
chr11	116103230	116103363	upstream	4074	Evpl	NM_025276
chr11	116130956	116131604	downstream	4326	Srp68	NM_146032
chr11	116144143	116144386	downstream	2142	Galr2	NM_010254
chr11	116198363	116198611	upstream	1944	Foxj1	NM_008240
chr11	116292737	116292785	upstream	2419	Ubald2	NM_176902
chr11	116294585	116294914	upstream	571	Ubald2	NM_176902
chr11	116350701	116351173	downstream	710	Prpsap1	NM_026364
chr11	116534909	116534959	upstream	300	Snord1b	NR_028567
chr11	116779026	116779469	upstream	899	Mgat5b	NM_172948
chr11	116831333	116831681	downstream	51408	Mgat5b	NM_172948
chr11	117130139	117130472	downstream	2831	2015-09-09	NM_001113487
chr11	117194139	117194407	downstream	764	2015-09-09	NM_001113488
chr11	117194483	117194607	downstream	1108	2015-09-09	NM_001113488
chr11	117620924	117620972	downstream	20762	Tmc6	NM_181321
chr11	117647755	117648198	downstream	4035	Tmc8	NM_001195088
chr11	117652301	117652754	upstream	6421	6030468B19Rik	NM_029964
chr11	117682962	117683435	upstream	4019	Afmid	NM_027827
chr11	117690265	117690613	upstream	3186	Tk1	NM_001271729
chr11	117739560	117740093	upstream	4969	Tha1	NM_027919
chr11	117885315	117885769	downstream	21983	Mir6933	NR_105898
chr11	117888685	117889323	downstream	25353	Mir6933	NR_105898
chr11	118115921	118116286	upstream	6264	Cyth1	NM_011180
chr11	118276731	118277159	in	-384	Cant1	NM_001267591
chr11	118342995	118343436	downstream	4973	Engase	NM_172573
chr11	118345974	118346922	downstream	7952	Engase	NM_172573
chr11	118903164	118903847	upstream	1186	Cbx8	NM_013926
chr11	118948830	118949194	upstream	1528	Cbx4	NM_007625
chr11	118951152	118951390	upstream	3850	Cbx4	NM_007625
chr11	119089207	119089335	downstream	357	Tbc1d16	NM_172443
chr11	119164166	119164214	upstream	3058	Eif4a3	NM_138669
chr11	119165751	119165799	upstream	4643	Eif4a3	NM_138669
chr11	119168736	119168792	upstream	7113	Card14	NM_130886
chr11	119251479	119251807	in	-305	Mir1932	NR_035453
chr11	119350639	119350987	upstream	1770	Endov	NM_001164636
chr11	119799233	119799781	upstream	4921	Baiap2	NM_130862
chr11	119879682	119880235	upstream	3755	Mir338	NR_029767
chr11	119912960	119913113	upstream	4750	Aatk	NM_007377
chr11	119966107	119966232	downstream	6111	1810043H04Rik	NM_001110242
chr11	119966584	119966857	downstream	6588	1810043H04Rik	NM_001110242
chr11	119967489	119967832	downstream	7493	1810043H04Rik	NM_001110242
chr11	120049202	120049936	downstream	1719	2810410L24Rik	NR_030682
chr11	120086461	120086723	upstream	7548	Bahcc1	NM_198423
chr11	120087985	120088416	upstream	6024	Bahcc1	NM_198423
chr11	120094567	120094808	downstream	558	Bahcc1	NM_198423
chr11	120095470	120095917	downstream	1461	Bahcc1	NM_198423
chr11	120096475	120097213	downstream	2466	Bahcc1	NM_198423
chr11	120099277	120099817	downstream	5268	Bahcc1	NM_198423
chr11	120213183	120213421	downstream	3443	0610009L18Rik	NR_038126
chr11	120214163	120214707	downstream	4423	0610009L18Rik	NR_038126
chr11	120219336	120219574	upstream	3260	Fscn2	NM_172802
chr11	120244075	120244303	upstream	4264	Faap100	NM_027980
chr11	120318764	120319099	downstream	364	Oxld1	NM_025560
chr11	120321196	120321249	downstream	2005	Ccdc137	NM_152807
chr11	120354454	120354792	downstream	1555	Slc25a10	NM_013770
chr11	120354939	120355312	downstream	2040	Slc25a10	NM_013770
chr11	120356459	120356607	downstream	3560	Slc25a10	NM_013770
chr11	120456115	120457658	downstream	3315	Alyref	NM_011568
chr11	120480786	120481247	upstream	1831	Pcyt2	NM_024229
chr11	120481504	120481962	upstream	2549	Pcyt2	NM_024229
chr11	120491148	120491196	downstream	3464	Mafg	NM_010756
chr11	120491268	120491621	downstream	3344	Mafg	NM_010756
chr11	120495950	120496540	upstream	1338	Mafg	NM_010756
chr11	120498216	120498773	upstream	3604	Mafg	NM_010756
chr11	120537699	120538588	in	-274	Aspscr1	NM_198223
chr11	120569872	120570319	downstream	4960	Stra13	NM_016665
chr11	120572248	120572686	downstream	2584	Stra13	NM_016665
chr11	120574379	120574932	downstream	453	Stra13	NM_016665
chr11	120587212	120587660	downstream	1134	Dcxr	NM_026428
chr11	120647360	120647898	downstream	1783	Gps1	NM_145370
chr11	120687836	120687884	upstream	2224	Fasn	NM_007988
chr11	120688131	120688671	upstream	2519	Fasn	NM_007988
chr11	121008580	121009005	downstream	1375	Tex19.1	NM_028602
chr11	121099118	121099512	downstream	820	Narf	NM_026272
chr11	121314516	121314688	downstream	1505	Tbcd	NM_029878
chr11	121564275	121564638	downstream	786	Metrnl	NM_144797
chr12	3307326	3307999	downstream	2394	Rab10	NM_016676
chr12	3366856	3367379	downstream	1976	Kif3c	NM_008445
chr12	3573211	3573574	downstream	422	Dtnb	NM_007886
chr12	3868519	3868967	upstream	6524	Dnmt3aos	NR_045884
chr12	3888528	3888876	upstream	2964	Dnmt3a	NM_153743
chr12	4082008	4082476	upstream	314	Dnajc27	NM_153082
chr12	4128819	4128947	upstream	4326	Adcy3	NM_001159537
chr12	4482073	4482701	downstream	1738	Ncoa1	NM_010881
chr12	4776452	4776702	downstream	603	Pfn4	NM_028376
chr12	4912617	4912745	downstream	1460	Ubxn2a	NM_145441
chr12	5381224	5381452	downstream	1015	Klhl29	NM_001164493
chr12	8305797	8306442	downstream	2714	Gdf7	NM_013527
chr12	8925541	8926124	upstream	2320	Laptm4a	NM_008640
chr12	8926931	8927568	upstream	930	Laptm4a	NM_008640
chr12	8947779	8947835	upstream	6704	Matn3	NM_010770
chr12	11270065	11270706	downstream	2279	Gen1	NM_177331
chr12	13256470	13256603	upstream	739	Ddx1	NM_134040
chr12	17004254	17004602	downstream	2421	Pqlc3	NM_001161111
chr12	17006451	17006583	downstream	224	Pqlc3	NM_001161111
chr12	17182342	17182580	downstream	1103	Kcnf1	NM_201531
chr12	17549713	17550167	upstream	1714	Odc1	NM_013614
chr12	20821906	20822174	upstream	515	1700030C10Rik	NR_015521
chr12	21427544	21428069	upstream	4496	Ywhaq	NM_011739
chr12	25182950	25183464	in	-494	Taf1b	NM_020614
chr12	25363935	25364197	downstream	2476	Cys1	NM_138686
chr12	29335267	29335715	downstream	1052	Rnaseh1	NR_104608
chr12	31950589	31950842	downstream	682	Lamb1	NM_008482
chr12	32744798	32745256	downstream	1097	Prkar2b	NM_011158
chr12	33504200	33504561	upstream	748	Nampt	NM_021524
chr12	33833124	33833487	downstream	825	Atxn7l1	NM_028139
chr12	34108765	34109213	upstream	5472	Twistnb	NM_172253
chr12	37835385	37835433	downstream	504	Meox2	NM_008584
chr12	41751987	41752631	downstream	1562	Immp2l	NM_053122
chr12	45430904	45431352	downstream	1284	Nrcam	NM_001146031
chr12	53801424	53801772	downstream	1306	Akap6	NM_198111
chr12	55757960	55758382	upstream	650	Sptssa	NM_134054
chr12	56254665	56255200	upstream	1174	Srp54b	NM_001100109
chr12	57713367	57713715	downstream	655	Nkx2-9	NM_008701
chr12	62624515	62624964	downstream	613	Lrfn5	NM_001310586
chr12	70296716	70298011	upstream	1230	9330151L19Rik	NR_033222
chr12	70987954	70988281	upstream	5886	Atl1	NM_178628
chr12	71086491	71087146	downstream	1249	Sav1	NM_022028
chr12	73183241	73183679	downstream	2810	L3hypdh	NM_026038
chr12	73185420	73185653	downstream	631	L3hypdh	NM_026038
chr12	73638412	73638964	downstream	1320	Pcnxl4	NM_026327
chr12	73857427	73857666	upstream	4519	Ppm1a	NM_008910
chr12	73860515	73861052	upstream	1431	Ppm1a	NM_008910
chr12	74154136	74154499	upstream	6686	Six1	NM_009189
chr12	74212431	74212759	downstream	1552	Six4	NM_011382
chr12	75051423	75051952	upstream	13842	Snapc1	NM_178392
chr12	75064399	75064855	upstream	866	Snapc1	NM_178392
chr12	76922031	76922161	downstream	2978	Syne2	NM_001005510
chr12	77504106	77504236	upstream	805	Hspa2	NM_001002012
chr12	77505510	77505848	downstream	405	Hspa2	NM_008301
chr12	77664527	77665176	upstream	15864	AI463170	NR_046044
chr12	77667118	77667256	upstream	18455	AI463170	NR_046044
chr12	77671707	77672055	upstream	23044	AI463170	NR_046044
chr12	77812284	77812417	upstream	999	Sptb	NM_013675
chr12	77812684	77812939	upstream	1399	Sptb	NM_013675
chr12	77867171	77867610	downstream	863	Churc1	NM_206534
chr12	77900986	77901423	upstream	4694	Gpx2	NM_030677
chr12	77902685	77903013	upstream	6393	Gpx2	NM_030677
chr12	77922562	77923005	downstream	700	Rab15	NM_134050
chr12	77923777	77924307	upstream	515	Rab15	NM_134050
chr12	80007800	80007948	in	-126	Plek2	NM_013738
chr12	80130808	80131081	downstream	910	Plekhh1	NM_181073
chr12	80231060	80231392	upstream	463	Arg2	NM_009705
chr12	80291056	80291304	downstream	1501	Rdh11	NM_021557
chr12	84827281	84827813	downstream	1156	Dpf3	NM_001267625
chr12	84829080	84829529	upstream	643	Dpf3	NM_001267625
chr12	84864416	84864464	upstream	2331	Dcaf4	NM_001165256
chr12	84865857	84866530	upstream	890	Dcaf4	NM_001165256
chr12	84866682	84867005	in	-315	Dcaf4	NM_001165256
chr12	84961736	84962079	upstream	11196	Rbm25	NM_027349
chr12	85263710	85264165	upstream	1075	Numb	NR_073564
chr12	85292919	85292967	downstream	1613	2410016O06Rik	NM_023633
chr12	85349923	85350376	upstream	277	Acot1	NM_012006
chr12	85625149	85625206	upstream	845	Ptgr2	NM_001252625
chr12	85740938	85741676	downstream	697	Entpd5	NM_001286058
chr12	85750122	85750480	downstream	356	Ccdc176	NM_028377
chr12	85791564	85791927	in	-337	Aldh6a1	NM_134042
chr12	85794942	85795380	downstream	2736	Lin52	NM_173756
chr12	85912598	85912646	downstream	2072	Vsx2	NM_001301427
chr12	85960012	85960598	upstream	1845	Abcd4	NM_008992
chr12	86492613	86492761	upstream	648	Rps6kl1	NM_146244
chr12	86614307	86614749	upstream	3007	Mlh3	NM_175337
chr12	86628797	86629043	upstream	492	Zc2hc1c	NM_172414
chr12	86678009	86678440	downstream	2054	Nek9	NM_145138
chr12	86812954	86813002	upstream	1645	Fos	NM_010234
chr12	86970527	86971055	downstream	29811	Jdp2	NM_001205053
chr12	87584333	87584491	downstream	1757	Gpatch2l	NM_027405
chr12	87584728	87584867	downstream	2152	Gpatch2l	NM_027405
chr12	87763529	87763864	downstream	1187	Esrrb	NM_011934
chr12	88066701	88067024	downstream	460	Angel1	NM_144524
chr12	88223092	88223625	downstream	2423	Irf2bpl	NM_145836
chr12	88283485	88284016	upstream	4254	Cipc	NM_001289431
chr12	88284332	88284863	upstream	3407	Cipc	NM_001289431
chr12	88368738	88369061	downstream	1476	Tmem63c	NM_172583
chr12	88776871	88777513	downstream	1587	Mir3068	NR_037228
chr12	88781142	88781513	upstream	2684	Mir3068	NR_037228
chr12	88812173	88812405	downstream	827	Snw1	NM_025507
chr12	89601368	89601708	downstream	2394	Adck1	NM_028105
chr12	92830302	92830846	upstream	1624	Gtf2a1	NM_175335
chr12	99498299	99498348	upstream	879	Galc	NM_008079
chr12	99971048	99971996	downstream	1558	Ptpn21	NM_011877
chr12	101203278	101203511	downstream	821	Kcnk13	NM_001164426
chr12	101438975	101439500	downstream	1476	Calm1	NM_009790
chr12	101516049	101516197	downstream	1482	Gm10432	NR_045741
chr12	102018262	102018793	downstream	1181	9030617O03Rik	NM_145448
chr12	103198265	103198623	upstream	2061	Atxn3	NM_029705
chr12	103215483	103216113	downstream	1551	Cpsf2	NM_016856
chr12	103702349	103702707	upstream	4743	Golga5	NM_001199004
chr12	103983361	103983707	downstream	1643	Tmem251	NM_177140
chr12	104628095	104628458	downstream	1455	Otub2	NM_001177841
chr12	104629405	104629643	downstream	2765	Otub2	NM_001177841
chr12	106261597	106262205	downstream	7505	Mir3069	NR_037229
chr12	106272527	106272669	downstream	1880	Glrx5	NM_028419
chr12	106407604	106407656	upstream	6712	Tcl1b5	NM_013776
chr12	106799829	106800160	upstream	1301	Bdkrb2	NM_009747
chr12	107004643	107005203	upstream	18017	Papola	NM_011112
chr12	107034060	107034612	downstream	11400	Papola	NM_011112
chr12	109423408	109423457	downstream	5712	Ccnk	NM_009832
chr12	109423993	109424047	downstream	6297	Ccnk	NM_009832
chr12	109556586	109557029	downstream	12358	Hhipl1	NM_001044380
chr12	109892008	109892266	upstream	4570	Mir342	NR_029771
chr12	110075983	110076306	downstream	1052	Mir345	NR_029773
chr12	110139832	110140157	downstream	7602	Wdr25	NM_177602
chr12	110690980	110691313	in	-51	Dlk1	NR_033813
chr12	110778447	110778600	upstream	507	Meg3	NR_027652
chr12	110784481	110784749	downstream	1125	Meg3	NR_003633
chr12	111716733	111717289	upstream	6964	Ppp2r5c	NM_001081457
chr12	111932624	111933222	downstream	1732	Hsp90aa1	NM_010480
chr12	111933695	111934286	downstream	661	Hsp90aa1	NM_010480
chr12	112216001	112216049	downstream	981	Ankrd9	NM_175207
chr12	112216116	112216544	downstream	866	Ankrd9	NM_175207
chr12	112217795	112218393	upstream	813	Ankrd9	NM_175207
chr12	112667866	112668119	downstream	12462	Exoc3l4	NM_001289488
chr12	112669380	112669718	upstream	11240	Tnfaip2	NM_009396
chr12	112917544	112917892	downstream	1480	Trmt61a	NM_177374
chr12	112918501	112919334	downstream	2437	Trmt61a	NM_177374
chr12	113151868	113152306	upstream	5851	Ppp1r13b	NM_011625
chr12	113352807	113353160	upstream	5536	Mir3073b	NR_049197
chr12	113358620	113359064	upstream	10219	Mir203	NR_029590
chr12	113835338	113836296	downstream	8595	Inf2	NM_198411
chr12	113854047	113854275	upstream	3959	Adssl1	NM_007421
chr12	113882176	113882629	upstream	611	Siva1	NM_001161737
chr12	113959603	113959746	upstream	530	Cep170b	NM_001024602
chr12	113961698	113962073	downstream	1565	Cep170b	NM_001024602
chr12	113974718	113974766	downstream	3437	Mir6940	NR_105905
chr12	113999772	114000235	downstream	1158	Pld4	NM_178911
chr12	114043448	114044008	upstream	3486	BC022687	NM_145450
chr12	114045043	114045501	upstream	1891	BC022687	NM_145450
chr12	114177930	114178365	downstream	2150	Nudt14	NM_025399
chr12	114187711	114187759	upstream	7631	Nudt14	NM_025399
chr12	114187917	114188464	upstream	7837	Nudt14	NM_025399
chr12	114250493	114251259	upstream	1974	Pacs2	NM_001081170
chr12	114371076	114371529	upstream	7119	Crip2	NM_024223
chr12	114376893	114377346	upstream	1302	Crip2	NM_024223
chr12	114377908	114377956	upstream	287	Crip2	NM_024223
chr12	114379428	114380361	downstream	1233	Crip2	NM_024223
chr12	114391849	114392402	downstream	1878	Crip1	NM_007763
chr12	114395569	114396097	downstream	1189	4930427A07Rik	NM_134041
chr12	114425287	114425535	downstream	1425	Tmem121	NM_153776
chr12	117500643	117501083	downstream	606	Wdr60	NM_146039
chr12	118393095	118393643	upstream	3602	Gm10421	NR_033538
chr12	121184890	121184938	downstream	707	Tmem196	NM_001294154
chr13	3359008	3359879	upstream	118289	2810429I04Rik	NR_015522
chr13	3477450	3477898	in	-97	2810429I04Rik	NR_015522
chr13	3531775	3532232	upstream	5294	Gdi2	NM_008112
chr13	3633446	3633809	downstream	420	Asb13	NM_178283
chr13	4153248	4153676	upstream	3620	Akr1c18	NM_134066
chr13	4772244	4772895	upstream	164083	Akr1e1	NM_018859
chr13	5856762	5857145	downstream	327	1700016G22Rik	NR_045891
chr13	8886334	8886607	downstream	1734	Idi1	NM_145360
chr13	12611635	12611789	downstream	833	Edaradd	NM_133643
chr13	12742545	12742558	upstream	132	Gpr137b-ps	NR_003568
chr13	13683375	13683631	downstream	951	Lyst	NM_010748
chr13	14047961	14048014	downstream	1272	B3galnt2	NM_178640
chr13	14134242	14134655	upstream	2586	Tbce	NR_130788
chr13	14151681	14152019	downstream	3738	Ggps1	NM_010282
chr13	14722621	14722669	downstream	348	AW209491	NM_134067
chr13	17894632	17895101	downstream	2050	Cdk13	NM_027118
chr13	18037223	18037280	upstream	1421	Rala	NM_019491
chr13	18041610	18042313	upstream	5808	Rala	NM_019491
chr13	21271358	21271406	upstream	190	Trim27	NM_009054
chr13	21559575	21559904	downstream	546	Nkapl	NM_025719
chr13	21801876	21802204	downstream	5887	Hist1h2bl	NM_178199
chr13	21803181	21803558	downstream	4582	Hist1h2bl	NM_178199
chr13	21876701	21876869	upstream	1684	Hist1h3i	NM_178207
chr13	22032486	22032634	upstream	4225	Zfp184	NM_183014
chr13	23487832	23488180	upstream	27004	Zfp322a	NM_001286155
chr13	23520932	23520982	downstream	1705	C230035I16Rik	NR_015492
chr13	23584461	23585212	upstream	3984	Btn2a2	NM_001289615
chr13	23629213	23629512	downstream	2178	Hist1h3g	NM_145073
chr13	23640793	23641143	downstream	2470	Hist1h4f	NM_175655
chr13	23641814	23641862	downstream	1449	Hist1h4f	NM_175655
chr13	23644112	23644523	upstream	849	Hist1h4f	NM_175655
chr13	23645143	23645524	upstream	1506	Hist1h1d	NM_145713
chr13	23646258	23646703	upstream	391	Hist1h1d	NM_145713
chr13	23658164	23658713	upstream	4179	Hist1h3e	NM_178205
chr13	23789412	23789943	downstream	666	Hist1h4c	NM_178208
chr13	23790431	23790881	upstream	353	Hist1h4c	NM_178208
chr13	23852999	23853824	in	-120	Hist1h4a	NM_178192
chr13	24925980	24926333	downstream	2704	Tdp2	NM_019551
chr13	25028524	25028958	upstream	494	9330162012Rik	NR_102323
chr13	25082244	25082477	downstream	29693	Mrs2	NM_001013389
chr13	29043382	29043571	downstream	1920	Sox4	NM_009238
chr13	31720618	31720746	downstream	3185	Foxf2	NM_010225
chr13	31897621	31898074	upstream	642	Foxc1	NM_008592
chr13	33997615	33997753	upstream	287	Serpinb6c	NM_148942
chr13	34094791	34095050	downstream	300	Ripk1	NM_009068
chr13	34170403	34170631	upstream	775	Tubb2a	NM_009450
chr13	34743146	34743194	downstream	1155	Pxdc1	NM_025831
chr13	35083816	35084164	downstream	1948	Eci2	NR_073427
chr13	35834805	35834855	downstream	1786	Cdyl	NM_001123386
chr13	36209875	36209923	downstream	615	Fars2	NM_024274
chr13	38089290	38089518	upstream	3480	Ssr1	NM_025965
chr13	40827787	40828259	downstream	1156	Tfap2a	NM_011547
chr13	40954561	40955190	in	-574	Gcnt2	NM_023887
chr13	41013914	41014773	downstream	1163	Gcnt2	NM_133219
chr13	42143974	42144242	upstream	3164	Hivep1	NM_007772
chr13	43326884	43327041	upstream	60263	Tbc1d7	NM_001252639
chr13	43327273	43327421	upstream	60652	Tbc1d7	NM_001252639
chr13	44820732	44821073	upstream	5159	Jarid2	NM_001205044
chr13	44822655	44823112	upstream	3236	Jarid2	NM_001205044
chr13	45603372	45603923	downstream	811	Gmpr	NM_025508
chr13	47217915	47218483	in	-172	Rnf144b	NM_146042
chr13	48357720	48358070	in	-273	A330033J07Rik	NR_102303
chr13	48643103	48643462	upstream	9711	Mirlet7a-1	NR_029725
chr13	48758978	48759506	downstream	825	Barx1	NM_007526
chr13	49284786	49284924	downstream	2122	Ninj1	NM_013610
chr13	49308156	49308504	downstream	2990	1110007C09Rik	NM_026738
chr13	49701770	49702335	upstream	1418	Ogn	NM_008760
chr13	51197991	51198246	downstream	1327	Spin1	NM_001283029
chr13	51262728	51262878	upstream	3414	Nxnl2	NM_029173
chr13	53063708	53064051	downstream	12451	Nfil3	NM_017373
chr13	54163935	54164383	upstream	3027	Sfxn1	NM_027324
chr13	54568933	54568981	downstream	1019	Thoc3	NM_028597
chr13	54678809	54678857	downstream	2687	Arl10	NM_019968
chr13	54696871	54697139	downstream	5531	Higd2a	NM_025933
chr13	54788318	54788367	downstream	602	Rnf44	NM_001146025
chr13	54892751	54893099	downstream	2237	Tspan17	NM_028841
chr13	55315684	55316915	downstream	4793	Nsd1	NM_008739
chr13	55544718	55545275	upstream	1463	Grk6	NM_001286063
chr13	55587743	55587976	downstream	1445	Dbn1	NM_019813
chr13	55593669	55593997	upstream	4481	Dbn1	NM_019813
chr13	55650203	55650252	upstream	12433	Ddx41	NM_134059
chr13	55669670	55670008	downstream	2562	Fam193b	NM_145382
chr13	55736613	55736961	downstream	505	Ddx46	NM_001282055
chr13	55795873	55796430	downstream	1640	B230219D22Rik	NM_181278
chr13	55810760	55811143	upstream	4999	Txndc15	NM_175150
chr13	55815657	55815905	upstream	102	Txndc15	NM_175150
chr13	55818023	55818169	downstream	2264	Txndc15	NM_175150
chr13	56396627	56397165	downstream	1036	Cxcl14	NM_019568
chr13	56397217	56397265	downstream	446	Cxcl14	NM_019568
chr13	56534630	56534863	upstream	4834	Slc25a48	NM_177809
chr13	58259311	58260063	downstream	553	Idnk	NM_001048060
chr13	58285026	58285787	downstream	26268	Idnk	NM_001048060
chr13	58500484	58501219	downstream	2797	Hnrnpk	NM_001301343
chr13	58505760	58506249	upstream	1305	Hnrnpk	NM_001301341
chr13	58908447	58908881	upstream	359	Ntrk2	NM_001025074
chr13	59658921	59659267	upstream	462	Agtpbp1	NM_023328
chr13	59804948	59805191	downstream	2361	Spata31d1a	NM_028157
chr13	59830360	59830693	downstream	2504	Spata31d1d	NM_177711
chr13	59836513	59836567	downstream	1754	4930528D03Rik	NR_045977
chr13	64376995	64377258	upstream	948	Cdc14b	NM_172587
chr13	64470012	64470717	downstream	1353	Ctsl	NM_009984
chr13	65212717	65212772	downstream	1324	Hiatl1	NM_133680
chr13	65214408	65215299	upstream	367	Hiatl1	NM_133680
chr13	65453015	65453512	downstream	73105	Zfp369	NM_178364
chr13	65521401	65521744	downstream	141491	Zfp369	NM_178364
chr13	66348887	66349335	downstream	134750	Gm10324	NM_001177832
chr13	67161729	67161982	downstream	128	Zfp712	NM_001166218
chr13	69136888	69137336	downstream	1282	Adcy2	NM_153534
chr13	69749588	69750121	downstream	504	Srd5a1	NM_175283
chr13	69752257	69752759	downstream	1615	Nsun2	NM_145354
chr13	73611397	73611725	downstream	6818	Lpcat1	NM_145376
chr13	73765108	73765431	downstream	911	Tert	NM_009354
chr13	74346273	74346416	upstream	374	Exoc3	NM_177333
chr13	74776867	74777215	upstream	201	Erap1	NM_030711
chr13	81203883	81204111	downstream	100800	9330111N05Rik	NR_015587
chr13	88961915	88961963	downstream	1090	Edil3	NM_010103
chr13	90227771	90228325	downstream	1193	Xrcc4	NM_028012
chr13	91064601	91064950	downstream	2126	Rps23	NM_024175
chr13	91599114	91599442	upstream	1336	Ssbp2	NM_024186
chr13	91880648	91880976	upstream	226	Acot12	NM_028790
chr13	95128198	95128731	downstream	431	Gm9776	NR_045619
chr13	96294576	96295014	downstream	370	F2rl1	NM_007974
chr13	96310135	96310580	upstream	15189	F2rl1	NM_007974
chr13	99031816	99031864	downstream	882	Utp15	NM_178918
chr13	99696867	99697290	upstream	777	Tnpo1	NM_178716
chr13	101321809	101322157	downstream	395	Ocln	NM_008756
chr13	101322828	101323066	upstream	624	Ocln	NM_008756
chr13	101386139	101386462	downstream	511	Marveld2	NM_178410
chr13	101546435	101546796	upstream	830	Cenph	NM_021886
chr13	101560001	101560329	upstream	3809	Ccnb1	NM_172301
chr13	104123249	104123787	downstream	1074	Mast4	NM_175171
chr13	109107576	109108024	downstream	1297	Depdc1b	NM_178683
chr13	112278766	112279294	downstream	1234	Gpbp1	NM_028487
chr13	113525758	113526111	upstream	64975	Ppap2a	NM_008903
chr13	113822587	113822935	upstream	2748	Cdc20b	NM_001281487
chr13	114405772	114406220	downstream	2751	Snx18	NM_130796
chr13	115607706	115608144	upstream	487	Mocs2	NM_001113375
chr14	5618081	5618284	upstream	4673	Gm3383	NM_001291094
chr14	7940289	7940635	upstream	2567	Gm3696	NM_001024712
chr14	8006486	8006584	downstream	312	LOC100861615	NM_001270812
chr14	8320473	8320711	downstream	75738	4933406F09Rik	NR_015568
chr14	8400366	8400714	downstream	465	Gm3558	NM_001270842
chr14	9090583	9090831	downstream	521	Acox2	NM_001161667
chr14	15178608	15179234	in	-399	Il3ra	NM_008369
chr14	17409096	17409430	upstream	1355	Rarb	NM_011243
chr14	19102728	19102776	downstream	523	Rpl15	NM_025586
chr14	20404079	20404683	downstream	17481	Gm5458	NM_001024706
chr14	20901017	20901570	downstream	1128	Saysd1	NM_026209
chr14	21482935	21483263	downstream	612	Synpo2l	NM_001310432
chr14	21483725	21484063	in	-72	Synpo2l	NM_001310432
chr14	21517087	21517618	downstream	3149	Fut11	NM_028428
chr14	21530848	21531211	downstream	4326	Zswim8	NM_027996
chr14	21548376	21548424	downstream	5159	Ndst2	NM_010811
chr14	21554945	21555512	upstream	1410	Ndst2	NM_010811
chr14	21611156	21611904	downstream	1905	Camk2g	NM_178597
chr14	21746427	21746868	upstream	1976	Vcl	NM_009502
chr14	22320187	22320325	downstream	1432	Kat6b	NM_017479
chr14	26279426	26279850	downstream	1007	Zmiz1	NM_183208
chr14	26484217	26484265	upstream	29187	Ppif	NM_134084
chr14	26530618	26530666	upstream	10099	Ppifos	NR_028021
chr14	26689973	26690521	downstream	28584	Anxa11	NM_013469
chr14	26793744	26794047	upstream	8495	Duxbl3	NM_001177539
chr14	26801164	26801232	upstream	1075	Duxbl3	NM_001177539
chr14	27268870	27269510	downstream	84991	Slmap	NM_032008
chr14	27495013	27495268	upstream	5930	Pde12	NM_178668
chr14	27877326	27877959	downstream	25391	Il17rd	NM_134437
chr14	28305392	28305541	downstream	16005	Ccdc66	NM_177111
chr14	31422205	31422658	downstream	1042	Prkcd	NM_001310682
chr14	31423890	31424148	upstream	643	Prkcd	NM_001310682
chr14	31429215	31429463	upstream	5968	Prkcd	NM_001310682
chr14	31435162	31435500	downstream	3983	Prkcd	NM_011103
chr14	31684642	31684790	upstream	7549	Mustn1	NM_181390
chr14	31687103	31687366	upstream	5088	Mustn1	NM_181390
chr14	31693949	31694275	downstream	1758	Mustn1	NM_181390
chr14	31947078	31947224	upstream	709	Nt5dc2	NM_027289
chr14	31950576	31950719	downstream	2789	Nt5dc2	NM_027289
chr14	31951909	31952147	downstream	4122	Nt5dc2	NM_027289
chr14	31989426	31989474	upstream	7848	Stab1	NM_138672
chr14	32020266	32020704	upstream	503	Nisch	NM_022656
chr14	32081822	32082365	downstream	17399	Bap1	NM_027088
chr14	32310952	32311417	downstream	2939	Eaf1	NM_028932
chr14	32714634	32715067	upstream	71282	Ankrd28	NM_001024604
chr14	32894063	32894321	downstream	4160	Dph3	NR_104305
chr14	32899133	32899366	downstream	471	Oxnad1	NM_145460
chr14	33670547	33671105	downstream	857	Vstm4	NM_178791
chr14	34402630	34403082	downstream	426	Ptpn20	NM_008978
chr14	35117415	35117563	downstream	6025	Fam35a	NM_029389
chr14	35122981	35123361	downstream	459	Fam35a	NM_029389
chr14	35127785	35128136	downstream	4124	Glud1	NM_008133
chr14	35166710	35166873	downstream	1620	Fam25c	NM_183278
chr14	35277925	35278267	downstream	37558	Bmpr1a	NM_009758
chr14	35407384	35408012	downstream	5695	Opn4	NM_001128599
chr14	35582510	35582838	upstream	50560	Grid1	NM_008166
chr14	35704147	35704420	upstream	3396	Mir346	NR_029774
chr14	35704447	35704910	upstream	3096	Mir346	NR_029774
chr14	35709456	35709905	downstream	1913	Mir346	NR_029774
chr14	41786344	41786779	upstream	6497	Tspan14	NM_145928
chr14	46278210	46278551	upstream	641	Ddhd1	NM_001284399
chr14	47986538	47986776	upstream	6745	Lgals3	NM_001145953
chr14	48039302	48039666	upstream	1469	Dlgap5	NM_144553
chr14	49688520	49688979	upstream	2427	Exoc5	NM_207214
chr14	52513301	52513749	downstream	268	Slc39a2	NM_001039676
chr14	52532667	52532715	downstream	247	Ndrg2	NM_013864
chr14	52533869	52534217	upstream	955	Ndrg2	NM_013864
chr14	52630833	52631282	downstream	3151	Zfp219	NM_001253695
chr14	52816726	52817258	in	-189	Supt16	NM_033618
chr14	52932877	52933165	downstream	2872	Sall2	NM_001244916
chr14	52935322	52935680	downstream	427	Sall2	NM_001244916
chr14	52943459	52944037	downstream	4637	Sall2	NM_015772
chr14	52951395	52952053	upstream	3299	Sall2	NM_015772
chr14	55029272	55029722	upstream	1212	Slc7a7	NM_001253680
chr14	55044069	55044706	upstream	1425	Mrpl52	NM_026851
chr14	55052291	55052844	downstream	2102	Mmp14	NM_008608
chr14	55257571	55259214	downstream	2381	Cdh24	NM_199470
chr14	55259445	55259493	downstream	507	Cdh24	NM_199470
chr14	55260556	55260904	upstream	604	Cdh24	NM_199470
chr14	55261457	55261805	downstream	241	Mir6948	NR_105913
chr14	55264102	55264630	upstream	2404	Mir6948	NR_105913
chr14	55272358	55272506	upstream	69	Acin1	NM_001085472
chr14	55483061	55483425	upstream	315	Homez	NM_001177705
chr14	55514369	55514838	downstream	1641	Pabpn1	NM_019402
chr14	55538979	55539332	downstream	6397	Efs	NM_010112
chr14	55542967	55543298	downstream	2409	Efs	NM_010112
chr14	55548194	55548439	upstream	2818	Efs	NM_010112
chr14	55709925	55709974	downstream	711	Zfhx2	NM_001039198
chr14	55725094	55725242	downstream	87	Ap1g2	NM_001303502
chr14	55734864	55735112	downstream	659	Jph4	NM_177049
chr14	56159182	56159451	downstream	331	Pck2	NM_028994
chr14	56178990	56179363	downstream	376	Dcaf11	NM_133734
chr14	56180634	56180973	downstream	1126	Dcaf11	NM_001199009
chr14	56196757	56197092	upstream	322	Psme1	NM_011189
chr14	56203824	56204082	downstream	18	Emc9	NM_033146
chr14	56205289	56205732	upstream	1447	Emc9	NM_033146
chr14	56283372	56283927	upstream	4276	Mdp1	NM_023397
chr14	56301003	56301367	upstream	598	Tinf2	NM_145705
chr14	56329765	56330208	downstream	1911	Tgm1	NM_019984
chr14	56330750	56331098	downstream	926	Tgm1	NM_019984
chr14	56335891	56336624	upstream	3811	Tgm1	NM_001161714
chr14	56337346	56337689	downstream	3418	Rabggta	NM_019519
chr14	56346037	56346375	upstream	5273	Rabggta	NM_019519
chr14	56443987	56444340	downstream	607	Nfatc4	NM_023699
chr14	56444671	56445029	downstream	1291	Nfatc4	NM_023699
chr14	56502545	56503078	downstream	299	Cbln3	NM_019820
chr14	57021620	57021868	downstream	338	Rnf17	NM_001033043
chr14	57194731	57194872	downstream	527	Parp4	NM_001145978
chr14	57435218	57435367	upstream	4914	Zmym5	NM_144842
chr14	58016696	58016744	downstream	375	Cryl1	NM_030004
chr14	58617354	58617712	downstream	496	Micu2	NM_028643
chr14	58690327	58690750	upstream	944	Fgf9	NM_013518
chr14	59817808	59818159	upstream	2005	Rcbtb1	NM_027764
chr14	60884381	60884824	downstream	591	Mtmr6	NM_144843
chr14	61350857	61351205	upstream	632	Spata13	NM_001310594
chr14	61354399	61354722	downstream	2910	Spata13	NM_001310594
chr14	61385717	61385959	upstream	1002	C1qtnf9	NM_183175
chr14	61752781	61753019	upstream	4261	Sacs	NM_172809
chr14	61893686	61894034	upstream	16608	Sgcg	NM_011892
chr14	63795207	63795690	downstream	2959	Fdft1	NM_010191
chr14	63797679	63798219	downstream	487	Fdft1	NM_010191
chr14	63819620	63820368	upstream	7507	Neil2	NM_201610
chr14	64056096	64056439	downstream	1117	Fam167a	NM_177628
chr14	64112568	64112941	downstream	15112	Tdh	NM_021480
chr14	64413716	64414074	upstream	65181	Pinx1	NM_028228
chr14	65072658	65072996	downstream	1833	Msra	NM_026322
chr14	65207894	65208166	downstream	1194	Mir124a-1hg	NR_040709
chr14	65571805	65571929	downstream	3175	Ints9	NM_001253731
chr14	65768395	65768742	upstream	51701	Extl3	NM_018788
chr14	65989202	65989446	downstream	11941	Zfp395	NM_199029
chr14	65995410	65995462	downstream	18149	Zfp395	NM_199029
chr14	66455166	66455539	upstream	721	Ccdc25	NM_145944
chr14	66571216	66571975	downstream	1116	Scara3	NM_172604
chr14	66899009	66899536	downstream	631	Ptk2b	NM_172498
chr14	67850729	67851078	upstream	1148	Ebf2	NM_001276387
chr14	67851688	67851826	upstream	189	Ebf2	NM_001276387
chr14	67852478	67853042	downstream	601	Ebf2	NM_001276387
chr14	67853891	67855039	downstream	2014	Ebf2	NM_001276387
chr14	68327092	68327355	downstream	6326	Cdca2	NM_001110162
chr14	68327807	68328056	downstream	5611	Cdca2	NM_001110162
chr14	68328432	68328760	downstream	4986	Cdca2	NM_001110162
chr14	68742972	68743463	in	-90	Nefm	NM_008691
chr14	69808906	69809365	downstream	409	Nkx3-1	NM_010921
chr14	69903468	69904013	upstream	557	Slc25a37	NM_026331
chr14	70063433	70063581	upstream	28370	Mir6950	NR_105915
chr14	70130062	70130110	downstream	2066	Chmp7	NM_134078
chr14	70130562	70130610	downstream	1566	Chmp7	NM_134078
chr14	70130961	70131089	downstream	1167	Chmp7	NM_134078
chr14	70205504	70205854	upstream	401	Rhobtb2	NM_153514
chr14	70222707	70222835	upstream	17255	Pebp4	NM_028560
chr14	70223387	70223657	upstream	16575	Pebp4	NM_028560
chr14	70230271	70230516	upstream	9691	Pebp4	NM_028560
chr14	70477274	70477322	upstream	76	Egr3	NM_001289927
chr14	70478776	70479309	downstream	1426	Egr3	NM_001289927
chr14	70499774	70499822	downstream	74	Bin3	NM_021328
chr14	70565801	70566265	upstream	6741	9930012K11Rik	NM_001112735
chr14	70566913	70567651	upstream	7853	9930012K11Rik	NM_001112735
chr14	70569300	70569798	downstream	7073	Pdlim2	NM_001253736
chr14	70574130	70574498	downstream	2243	Pdlim2	NM_001253736
chr14	70688334	70688685	downstream	721	Ppp3cc	NM_001304991
chr14	70828443	70829211	in	-459	Piwil2	NM_021308
chr14	70841966	70842014	downstream	819	Polr3d	NM_001164082
chr14	70843453	70843914	downstream	388	Mir320	NR_029802
chr14	70946379	70946952	downstream	1573	Reep4	NM_180588
chr14	70947404	70947752	downstream	2598	Reep4	NM_180588
chr14	71015473	71015901	downstream	2654	Dmtn	NM_001252666
chr14	71020023	71020471	upstream	1896	Dmtn	NM_001252666
chr14	71025177	71025726	downstream	1446	Dmtn	NM_001252663
chr14	71034085	71034613	downstream	1521	Dmtn	NM_001252664
chr14	71036792	71037250	upstream	1186	Dmtn	NM_001252664
chr14	71176992	71177350	downstream	3056	Dok2	NM_010071
chr14	71180758	71181406	downstream	6822	Dok2	NM_010071
chr14	71290101	71290960	downstream	439	Gfra2	NM_008115
chr14	73782014	73782868	downstream	2815	Itm2b	NM_008410
chr14	73783145	73783401	downstream	1684	Itm2b	NM_008410
chr14	73786515	73786668	upstream	1686	Itm2b	NM_008410
chr14	73906202	73906740	upstream	3402	Med4	NM_026119
chr14	73911731	73912314	downstream	2127	Med4	NM_026119
chr14	73954416	73954839	downstream	2075	Sucla2	NM_011506
chr14	76185994	76186582	downstream	601	Slc25a30	NM_026232
chr14	76186644	76186692	upstream	49	Slc25a30	NM_026232
chr14	76246765	76246825	upstream	713	Snora31	NR_028481
chr14	76363137	76363599	downstream	8579	Kctd4	NM_026214
chr14	76907117	76907360	downstream	3052	Tsc22d1	NM_009366
chr14	76957106	76957439	upstream	659	Serp2	NR_027699
chr14	79820459	79820509	upstream	5607	Kbtbd7	NM_001024135
chr14	79884788	79885141	upstream	3962	Wbp4	NM_018765
chr14	79907864	79909193	upstream	7365	Elf1	NM_001286411
chr14	80061337	80061875	downstream	404	Lect1	NM_001310655
chr14	80173913	80174241	upstream	3043	Pcdh8	NM_021543
chr14	88869188	88869526	downstream	1766	Pcdh20	NM_178685
chr14	99447141	99447193	downstream	1797	Bora	NM_175265
chr14	99503503	99503559	upstream	4763	Dis3	NM_028315
chr14	99506884	99507027	upstream	8144	Dis3	NM_028315
chr14	104079007	104079055	downstream	19393	Slain1os	NR_045148
chr14	104079124	104079785	downstream	19276	Slain1os	NR_045148
chr14	104872684	104873237	upstream	5717	Pou4f1	NM_011143
chr14	115439155	115439508	upstream	3486	Mir17	NR_029785
chr14	115442996	115443044	downstream	26	Mir19a	NR_029786
chr14	115444242	115444424	downstream	845	Mir92-1	NR_029816
chr14	117325117	117325550	downstream	850	Gpc6	NM_001079844
chr14	120878353	120878691	downstream	922	Rap2a	NM_029519
chr14	122933967	122934216	downstream	669	Pcca	NM_144844
chr15	5064519	5064943	upstream	1842	Rpl37	NM_026069
chr15	8394993	8395336	upstream	779	Nipbl	NM_201232
chr15	8660397	8660745	downstream	161	Slc1a3	NM_148938
chr15	9067774	9067822	downstream	2187	Skp2	NM_013787
chr15	10530070	10530430	downstream	274	Gm10389	NR_033541
chr15	10530670	10531298	downstream	874	Gm10389	NR_033541
chr15	10649122	10649609	downstream	4719	4930556M19Rik	NR_045065
chr15	11834253	11834701	downstream	927	Npr3	NM_008728
chr15	12250379	12250620	upstream	620	Golph3	NM_025673
chr15	25551476	25551804	upstream	577	Myo10	NM_019472
chr15	25552066	25552204	downstream	13	Myo10	NM_019472
chr15	27786132	27786365	downstream	169222	Trio	NM_001081302
chr15	31156049	31156105	downstream	2161	Dap	NM_146057
chr15	31382460	31383125	downstream	735	Ropn1l	NM_145852
chr15	34236941	34237496	downstream	757	Matn2	NM_016762
chr15	35224022	35224387	upstream	1593	Osr2	NM_054049
chr15	36536416	36537052	downstream	2063	Pabpc1	NM_008774
chr15	37720763	37721226	downstream	743	Ncald	NM_001170866
chr15	38387475	38387824	downstream	32578	Mir6951	NR_105916
chr15	38593360	38593825	downstream	1953	Atp6v1c1	NM_025494
chr15	39028438	39028781	upstream	1142	Rims2	NM_001256383
chr15	39689405	39689957	upstream	638	Dpys	NM_022722
chr15	41621211	41621710	downstream	402	Oxr1	NM_001130163
chr15	44262815	44263254	upstream	3211	Nudcd1	NM_001113554
chr15	50719404	50719459	downstream	942	Trps1	NM_001310485
chr15	54403286	54403734	downstream	617	Mal2	NM_178920
chr15	55737575	55738018	downstream	680	Sntb1	NM_016667
chr15	55738370	55738721	in	-135	Sntb1	NM_016667
chr15	57525442	57525595	upstream	528	Zhx2	NM_199449
chr15	57721178	57721447	downstream	2546	Derl1	NM_024207
chr15	57967021	57967365	upstream	633	Atad2	NM_027435
chr15	57967716	57967968	upstream	1328	Atad2	NM_027435
chr15	58045109	58045258	downstream	1089	Fbxo32	NM_026346
chr15	58046329	58046462	in	-119	Fbxo32	NM_026346
chr15	58762064	58762112	downstream	2972	Tatdn1	NM_175151
chr15	58764161	58764489	downstream	875	Tatdn1	NM_175151
chr15	58918950	58919858	upstream	5618	Mtss1	NM_144800
chr15	59474586	59474734	upstream	5371	Trib1	NM_144549
chr15	61819215	61819263	downstream	2571	Myc	NM_001177352
chr15	63830374	63831022	downstream	61387	Fam49b	NM_144846
chr15	66410431	66410803	downstream	1549	Phf20l1	NM_001081409
chr15	66722204	66722252	upstream	499	Wisp1	NM_018865
chr15	66724111	66724364	downstream	1408	Wisp1	NM_018865
chr15	66724516	66724759	downstream	1813	Wisp1	NM_018865
chr15	66725226	66725760	downstream	2523	Wisp1	NM_018865
chr15	73536783	73537321	downstream	903	Gpr20	NM_173365
chr15	73577662	73577995	upstream	542	Ptp4a3	NM_008975
chr15	73584126	73584274	downstream	5922	Ptp4a3	NM_008975
chr15	73667103	73667551	downstream	2749	Mroh5	NM_001033365
chr15	74348949	74349292	downstream	2575	Adgrb1	NM_174991
chr15	74469026	74469359	upstream	2527	Mroh4	NM_001177437
chr15	74504032	74504265	upstream	1281	Arc	NM_001276684
chr15	74509179	74509617	upstream	6428	Arc	NM_001276684
chr15	74553417	74554165	downstream	2005	Them6	NM_198607
chr15	74556772	74557615	downstream	1435	Slurp1	NM_020519
chr15	74785106	74785245	upstream	123	Ly6e	NM_001164037
chr15	74787386	74787644	downstream	2102	Ly6e	NM_001164040
chr15	75585950	75586300	upstream	7847	Mafa	NM_194350
chr15	75686986	75687534	upstream	5531	Gsdmd	NM_026960
chr15	75724008	75724656	downstream	654	Naprt	NM_172607
chr15	75757107	75757584	downstream	2804	Tsta3	NM_031201
chr15	75842084	75842907	upstream	2405	Fam83h	NM_001168253
chr15	75902250	75902774	upstream	2285	Scrib	NM_001310543
chr15	75948948	75949387	downstream	1428	Eppk1	NM_144848
chr15	75949829	75950612	downstream	547	Eppk1	NM_144848
chr15	75957253	75957722	upstream	516	BC024139	NM_001142968
chr15	76032065	76032338	upstream	1277	Plec	NM_201390
chr15	76037401	76037739	upstream	899	Plec	NM_201389
chr15	76038096	76038345	downstream	338	Plec	NM_001164203
chr15	76062253	76062301	upstream	694	Plec	NM_011117
chr15	76072267	76072315	downstream	1354	Parp10	NM_001163575
chr15	76098659	76099210	downstream	392	Spatc1	NM_028852
chr15	76099654	76099893	downstream	366	Gm10872	NR_045747
chr15	76164155	76164399	downstream	2683	Gpaa1	NM_010331
chr15	76175649	76175790	downstream	1948	Cyc1	NM_025567
chr15	76181599	76181937	in	-123	Maf1	NM_001164607
chr15	76284040	76284573	upstream	3576	Scx	NM_198885
chr15	76305754	76306449	downstream	1696	Bop1	NM_013481
chr15	76367552	76367935	downstream	1375	Fbxl6	NM_013909
chr15	76452890	76453233	downstream	3375	Vps28	NM_001305668
chr15	76459611	76460274	upstream	3346	Vps28	NM_001305668
chr15	76475779	76475827	upstream	5669	Tonsl	NM_183091
chr15	76475889	76476327	upstream	5779	Tonsl	NM_183091
chr15	76496295	76496841	downstream	3834	Foxh1	NM_007989
chr15	76497783	76498346	downstream	2346	Foxh1	NM_007989
chr15	76520577	76521140	upstream	6365	Gpt	NM_182805
chr15	76524302	76524450	upstream	2640	Gpt	NM_182805
chr15	76529355	76529811	upstream	2365	Mfsd3	NM_027122
chr15	76529968	76530406	upstream	1752	Mfsd3	NM_027122
[truncated: 3,938 more rows]

## Sheet: Table S5_ChIP and RTPCR primers
A. Gmnn-associated locations-ChIP primers
[truncated: 102 more rows]
